# Supplementary material for: Transcriptomic profiling of two Pak Choi varieties with contrasting anthocyanin contents provides an insight into structural and regulatory genes in anthocyanin biosynthetic pathway
Source: BMC Genomics. 2017 Apr 11;18:288. doi: 10.1186/s12864-017-3677-7 (PMC5387373; doi:10.1186/s12864-017-3677-7)
Supplement: Supplementary file 2 — Differentially expressed genes (DEGs) between the two Pak Choi varieties. (XLSX 256 kb) [file 12864_2017_3677_MOESM2_ESM.xlsx]

## Sheet: GvsP.DEG
Gene_id	readcountG	readcountP	log2FoldChange	pval	padj	Blast swiss prot
Bra000007	283.955	67.2757	2.0775	5.23e-06	0.00020817	sp|O80927|ATL33_ARATH RING-H2 finger protein ATL33 OS=Arabidopsis thaliana GN=ATL33 PE=2 SV=2//1.62715e-45
Bra000019	125.73	12.3691	3.3455	0.00016346	0.0041341	sp|Q0PGJ6|AKRC9_ARATH Aldo-keto reductase family 4 member C9 OS=Arabidopsis thaliana GN=AKR4C9 PE=1 SV=1//0
Bra000042	40.7691	201.093	-2.3023	0.00097581	0.017565	sp|O80443|GDL46_ARATH GDSL esterase/lipase At2g38180 OS=Arabidopsis thaliana GN=At2g38180 PE=2 SV=1//2.2943e-137
Bra000060	56.9867	410.988	-2.8504	4.74e-10	4.29e-08	sp|Q94AL9|AGT22_ARATH Alanine--glyoxylate aminotransferase 2 homolog 2, mitochondrial OS=Arabidopsis thaliana GN=AGT3 PE=1 SV=2//0
Bra000070	47.7749	11.6819	2.032	0.0016165	0.026307	-//-
Bra000085	94.2759	387.061	-2.0376	5.93e-06	0.00023446	sp|Q5ZKF6|5NT3B_CHICK 7-methylguanosine phosphate-specific 5&apos;-nucleotidase OS=Gallus gallus GN=NT5C3B PE=2 SV=1//5.32231e-53
Bra000090	713.674	1819.41	-1.3501	0.00079158	0.014932	sp|Q9ZVJ6|ANXD4_ARATH Annexin D4 OS=Arabidopsis thaliana GN=ANN4 PE=2 SV=1//0
Bra000097	24.0568	0.376468	5.9978	2.95e-06	0.00012423	sp|O23628|H2AV1_ARATH Histone H2A variant 1 OS=Arabidopsis thaliana GN=H2AV PE=1 SV=1//3.88348e-64
Bra000102	427.459	38.3784	3.4774	4.54e-13	6.45e-11	sp|Q9M1G6|BZP25_ARATH Basic leucine zipper 25 OS=Arabidopsis thaliana GN=BZIP25 PE=1 SV=1//1.72529e-66
Bra000117	676.637	191.307	1.8225	0.0009353	0.017	-//-
Bra000124	408.343	26.7635	3.9314	7.48e-10	6.49e-08	sp|F4I9E1|NFD4_ARATH Protein NUCLEAR FUSION DEFECTIVE 4 OS=Arabidopsis thaliana GN=NFD4 PE=3 SV=1//4.21147e-09
Bra000231	39.078	122.355	-1.6466	0.0010266	0.018318	sp|O22216|GPDHC_ARATH Glycerol-3-phosphate dehydrogenase [NAD(+)] GPDHC1, cytosolic OS=Arabidopsis thaliana GN=GPDHC1 PE=2 SV=1//0
Bra000260	424.658	1070.46	-1.3339	0.0012093	0.020832	sp|Q07121|AMO1_ARTS1 Primary amine oxidase OS=Arthrobacter sp. (strain P1) GN=maoI PE=1 SV=1//6.92108e-164
Bra000328	248.539	721.037	-1.5366	0.0003072	0.0069196	sp|O22824|FH2_ARATH Formin-like protein 2 OS=Arabidopsis thaliana GN=FH2 PE=3 SV=1//0
Bra000378	4.653	44.8492	-3.2688	8.52e-06	0.00032682	sp|O22152|YAB1_ARATH Axial regulator YABBY 1 OS=Arabidopsis thaliana GN=YAB1 PE=1 SV=1//3.24379e-124
Bra000390	40.278	177.463	-2.1395	2.24e-05	0.00076065	sp|Q50EK3|C04C1_PINTA Cytochrome P450 704C1 OS=Pinus taeda GN=CYP704C1 PE=2 SV=1//9.16083e-165
Bra000412	359.163	113.914	1.6567	0.00010839	0.0029278	sp|Q9LQ92|PUB54_ARATH U-box domain-containing protein 54 OS=Arabidopsis thaliana GN=PUB54 PE=2 SV=1//8.05838e-123
Bra000440	0.921258	160.797	-7.4474	8.07e-22	3.61e-19	sp|O80719|Y2706_ARATH Probable receptor-like protein kinase At2g47060 OS=Arabidopsis thaliana GN=At2g47060 PE=1 SV=1//1.61686e-37
Bra000442	448.236	114.16	1.9732	7.12e-06	0.00027618	sp|Q8VYR7|BOR1_ARATH Boron transporter 1 OS=Arabidopsis thaliana GN=BOR1 PE=1 SV=1//0
Bra000481	13.4521	108.018	-3.0054	8.37e-08	5.06e-06	sp|P0CG89|H4_SOYBN Histone H4 OS=Glycine max PE=3 SV=1//3.58019e-51
Bra000482	0	10.1892	#NAME?	0.0015009	0.024703	-//-
Bra000527	15.7487	0.376468	5.3866	0.00023744	0.0056251	sp|Q39131|LAML_ARATH Lamin-like protein OS=Arabidopsis thaliana GN=At5g15350 PE=1 SV=1//1.53699e-28
Bra000535	36.1389	0.356194	6.6647	1.74e-08	1.2e-06	sp|Q9BZH6|WDR11_HUMAN WD repeat-containing protein 11 OS=Homo sapiens GN=WDR11 PE=1 SV=1//4.96064e-36
Bra000569	48.6266	5.62173	3.1127	1.55e-05	0.00055055	sp|Q9FHM4|MA653_ARATH 65-kDa microtubule-associated protein 3 OS=Arabidopsis thaliana GN=MAP65-3 PE=1 SV=1//1.0528e-23
Bra000570	34.3677	7.27175	2.2407	0.0029449	0.041884	sp|Q9ZUH8|HHP3_ARATH Heptahelical transmembrane protein 3 OS=Arabidopsis thaliana GN=HHP3 PE=2 SV=2//3.2105e-180
Bra000576	13.0457	3337.44	-7.999	9.98e-23	5.48e-20	sp|O81009|SCP12_ARATH Serine carboxypeptidase-like 12 OS=Arabidopsis thaliana GN=SCPL12 PE=2 SV=1//1.83685e-97
Bra000596	234.867	612.939	-1.3839	0.0012007	0.020716	sp|Q96282|CLCC_ARATH Chloride channel protein CLC-c OS=Arabidopsis thaliana GN=CLC-C PE=1 SV=1//0
Bra000620	635.811	111.263	2.5146	1.29e-08	9.11e-07	sp|Q48761|RADA_LISMO DNA repair protein RadA homolog OS=Listeria monocytogenes serovar 1/2a (strain ATCC BAA-679 / EGD-e) GN=radA PE=3 SV=2//1.91829e-114
Bra000713	131.929	26.94	2.2919	0.0010452	0.018587	sp|P24397|HY6H_HYONI Hyoscyamine 6-dioxygenase OS=Hyoscyamus niger GN=H6H PE=1 SV=1//4.71386e-66
Bra000760	201.088	1084.59	-2.4312	1.41e-05	0.00050972	sp|F4JPW1|BASS5_ARATH Probable sodium/metabolite cotransporter BASS5, chloroplastic OS=Arabidopsis thaliana GN=BASS5 PE=2 SV=1//0
Bra000762	116.309	10.4905	3.4708	1.57e-08	1.09e-06	sp|Q8L733|Y4121_ARATH Putative transferase At4g12130, mitochondrial OS=Arabidopsis thaliana GN=At4g12130 PE=1 SV=1//0
Bra000767	33.5143	7.25854	2.207	0.0037337	0.049759	-//-
Bra000768	463.018	2008.48	-2.117	3.62e-07	1.94e-05	sp|O64637|C76C2_ARATH Cytochrome P450 76C2 OS=Arabidopsis thaliana GN=CYP76C2 PE=2 SV=1//3.58036e-113
Bra000776	36.9427	0	Inf	0.0010267	0.018318	-//-
Bra000796	476.799	168.744	1.4985	0.0035131	0.047779	sp|Q9SYS7|CRK39_ARATH Putative cysteine-rich receptor-like protein kinase 39 OS=Arabidopsis thaliana GN=CRK39 PE=3 SV=1//0
Bra000806	115.044	3167.26	-4.783	2.92e-06	0.00012318	sp|Q9ZS91|MSRB5_ARATH Peptide methionine sulfoxide reductase B5 OS=Arabidopsis thaliana GN=MSRB5 PE=1 SV=1//1.38961e-82
Bra000845	148.971	22.3978	2.7336	0.0022204	0.033689	sp|Q9FI39|THAD_ARATH Cytochrome P450 705A5 OS=Arabidopsis thaliana GN=CYP705A5 PE=2 SV=1//3.69319e-175
Bra000848	866.366	3594.02	-2.0526	0.0024445	0.036431	sp|Q9ZTA3|AOP1C_ARATH Probable 2-oxoglutarate-dependent dioxygenase AOP1 OS=Arabidopsis thaliana GN=AOP1 PE=2 SV=1//1.37889e-115
Bra000854	4623.09	1961.53	1.2369	0.0019181	0.030156	-//-
Bra000945	142.232	22.3612	2.6692	8.88e-07	4.23e-05	-//-
Bra000953	294.677	762.104	-1.3709	0.00075308	0.014353	sp|O04603|RK5_ARATH 50S ribosomal protein L5, chloroplastic OS=Arabidopsis thaliana GN=RPL5 PE=2 SV=1//5.88062e-168
Bra000966	235.694	70.988	1.7313	0.00048916	0.010105	-//-
Bra001054	9.10591	121.854	-3.7422	3.36e-10	3.2e-08	sp|Q39208|SC5D1_ARATH Delta(7)-sterol-C5(6)-desaturase 1 OS=Arabidopsis thaliana GN=STE1 PE=1 SV=2//5.1248e-96
Bra001071	161.51	56.3558	1.519	0.0014963	0.024655	sp|Q9SCW5|HFA1E_ARATH Heat stress transcription factor A-1e OS=Arabidopsis thaliana GN=HSFA1E PE=2 SV=2//0
Bra001090	1319.72	3252.47	-1.3013	0.0035556	0.048119	sp|Q9SRV5|METE2_ARATH 5-methyltetrahydropteroyltriglutamate--homocysteine methyltransferase 2 OS=Arabidopsis thaliana GN=MS2 PE=1 SV=1//0
Bra001096	63.0862	10.1152	2.6408	5.89e-05	0.0017484	sp|Q9M8X2|U1148_ARATH U11/U12 small nuclear ribonucleoprotein 48 kDa protein OS=Arabidopsis thaliana GN=SNRNP48 PE=2 SV=1//0
Bra001115	47.998	161.46	-1.7501	0.00030486	0.0068835	sp|Q8GYX9|WDL1_ARATH Protein WVD2-like 1 OS=Arabidopsis thaliana GN=WDL1 PE=1 SV=1//2.406e-109
Bra001162	11.0913	0	Inf	0.0012804	0.021818	sp|Q9FI14|TAO1_ARATH Disease resistance protein TAO1 OS=Arabidopsis thaliana GN=TAO1 PE=3 SV=1//0
Bra001196	253.207	762.357	-1.5901	0.00013025	0.0034228	sp|Q9SQU4|C3H34_ARATH Zinc finger CCCH domain-containing protein 34 OS=Arabidopsis thaliana GN=At3g06410 PE=2 SV=2//0
Bra001197	148.874	424.253	-1.5108	0.00040001	0.0085376	sp|Q8S925|ATG8H_ARATH Autophagy-related protein 8h OS=Arabidopsis thaliana GN=ATG8H PE=2 SV=1//6.65526e-78
Bra001231	187.824	54.2438	1.7919	0.00019323	0.0047698	-//-
Bra001306	90.9983	279.32	-1.618	0.00029516	0.0067034	sp|Q9SF53|RL351_ARATH 60S ribosomal protein L35-1 OS=Arabidopsis thaliana GN=RPL35A PE=2 SV=1//1.53062e-76
Bra001339	0	9.14293	#NAME?	0.0021312	0.032696	sp|Q9M015|Y5161_ARATH Uncharacterized protein At5g01610 OS=Arabidopsis thaliana GN=At5g01610 PE=1 SV=1//5.87808e-83
Bra001344	173.601	452.171	-1.3811	0.0010019	0.017971	sp|Q0SNW3|DDL_BORAP D-alanine--D-alanine ligase OS=Borrelia afzelii (strain PKo) GN=ddl PE=3 SV=1//1.59112e-26
Bra001377	33.66	355.556	-3.401	1.22e-12	1.63e-10	sp|Q9SNB4|PCL1_ARATH Transcription factor LUX OS=Arabidopsis thaliana GN=LUX PE=1 SV=1//5.61106e-26
Bra001447	60.6118	243.262	-2.0048	8.48e-06	0.00032589	sp|Q9LHH7|FOLD2_ARATH Bifunctional protein FolD 2 OS=Arabidopsis thaliana GN=FOLD2 PE=2 SV=1//0
Bra001488	1370.78	45.1502	4.9241	2.4e-08	1.61e-06	sp|Q9LK64|AB3C_ARATH ABC transporter C family member 3 OS=Arabidopsis thaliana GN=ABCC3 PE=1 SV=1//0
Bra001533	93.575	27.1851	1.7833	0.0013456	0.022694	sp|Q94AM9|CID4_ARATH Polyadenylate-binding protein-interacting protein 4 OS=Arabidopsis thaliana GN=CID4 PE=2 SV=1//1.30525e-20
Bra001536	66.5614	15.1768	2.1328	0.00048996	0.01011	sp|Q24JJ8|GLO3_ARATH Peroxisomal (S)-2-hydroxy-acid oxidase GLO3 OS=Arabidopsis thaliana GN=GLO3 PE=2 SV=1//0
Bra001549	1.63445	299.006	-7.5152	3.69e-07	1.97e-05	-//-
Bra001563	618.504	2533.64	-2.0344	1.19e-06	5.59e-05	sp|Q9LUC5|C7A15_ARATH Cytochrome P450 72A15 OS=Arabidopsis thaliana GN=CYP72A15 PE=2 SV=1//0
Bra001577	708.498	231.305	1.615	0.00074513	0.014254	sp|Q9FPF0|DJ1A_ARATH Protein DJ-1 homolog A OS=Arabidopsis thaliana GN=DJ1A PE=1 SV=1//0
Bra001606	1907.55	714.716	1.4163	0.00065426	0.01288	sp|Q9LVZ8|LOR12_ARATH Protein LURP-one-related 12 OS=Arabidopsis thaliana GN=At3g15810 PE=2 SV=1//2.4842e-140
Bra001654	147.332	494.352	-1.7465	2.72e-05	0.00089617	-//-
Bra001671	598.172	215.491	1.4729	0.00065286	0.01286	sp|Q8W191|HYH_ARATH Transcription factor HY5-like OS=Arabidopsis thaliana GN=HYH PE=1 SV=1//1.49232e-72
Bra001684	502.712	1438.81	-1.5171	0.00013126	0.0034466	sp|Q9LVI9|DPYD_ARATH Dihydropyrimidine dehydrogenase (NADP(+)), chloroplastic OS=Arabidopsis thaliana GN=PYD1 PE=1 SV=1//5.608e-51
Bra001703	82.9537	21.1131	1.9742	0.00053178	0.010817	-//-
Bra001705	2.70296	90.0408	-5.058	0.00030029	0.0068059	sp|Q9FLJ2|NC100_ARATH NAC domain-containing protein 100 OS=Arabidopsis thaliana GN=NAC100 PE=2 SV=1//2.76232e-79
Bra001720	264.087	105.027	1.3302	0.0032241	0.044801	-//-
Bra001761	1081.83	3126.62	-1.5311	0.00069096	0.013434	sp|Q9LE06|BCAT4_ARATH Methionine aminotransferase BCAT4 OS=Arabidopsis thaliana GN=BCAT4 PE=1 SV=1//0
Bra001774	123.425	2.84229	5.4404	0.0011001	0.01936	sp|Q9FI39|THAD_ARATH Cytochrome P450 705A5 OS=Arabidopsis thaliana GN=CYP705A5 PE=2 SV=1//0
Bra001809	9017.64	24998.2	-1.471	0.00020521	0.0049945	sp|Q39195|PST2_ARATH Photosystem II 5 kDa protein, chloroplastic OS=Arabidopsis thaliana GN=PSBT PE=3 SV=2//9.73774e-47
Bra001810	256.08	891.689	-1.7999	1.78e-05	0.00062429	sp|Q56YN3|NADK1_ARATH NAD(H) kinase 1 OS=Arabidopsis thaliana GN=NADK1 PE=1 SV=2//0
Bra001811	19.3614	1.19841	4.014	0.00056051	0.011332	sp|P38025|PUR7_ARATH Phosphoribosylaminoimidazole-succinocarboxamide synthase, chloroplastic OS=Arabidopsis thaliana GN=PUR7 PE=2 SV=2//0
Bra001812	100.675	296.089	-1.5563	0.00033801	0.0074758	sp|Q9LK31|Y3272_ARATH Kelch repeat-containing protein At3g27220 OS=Arabidopsis thaliana GN=At3g27220 PE=2 SV=1//0
Bra001814	470.296	30.2004	3.9609	9.23e-12	1.12e-09	-//-
Bra001826	9.57756	75.6047	-2.9807	0.0021247	0.032637	sp|Q8S3D2|BH087_ARATH Transcription factor bHLH87 OS=Arabidopsis thaliana GN=BHLH87 PE=2 SV=1//1.04463e-171
Bra001834	169.592	546.507	-1.6882	7.18e-05	0.0020554	sp|Q944H2|AB12I_ARATH Protein ABCI12, chloroplastic OS=Arabidopsis thaliana GN=ABCI12 PE=2 SV=1//0
Bra001852	1773.44	10702.8	-2.5934	4.21e-10	3.87e-08	sp|Q00451|PRF1_SOLLC 36.4 kDa proline-rich protein OS=Solanum lycopersicum GN=TPRP-F1 PE=2 SV=1//1.54524e-24
Bra001857	3.20368	207.542	-6.0175	4.58e-21	1.82e-18	sp|P51419|RL273_ARATH 60S ribosomal protein L27-3 OS=Arabidopsis thaliana GN=RPL27C PE=2 SV=2//9.57688e-77
Bra001862	138.534	699.067	-2.3352	7.38e-08	4.53e-06	sp|Q803I2|ERGI3_DANRE Endoplasmic reticulum-Golgi intermediate compartment protein 3 OS=Danio rerio GN=ergic3 PE=2 SV=1//1.61508e-68
Bra001926	39.7692	185.317	-2.2203	7.38e-06	0.0002856	sp|Q4KMC4|GFPT2_RAT Glutamine--fructose-6-phosphate aminotransferase [isomerizing] 2 OS=Rattus norvegicus GN=Gfpt2 PE=2 SV=3//0
Bra001927	329.307	136.591	1.2696	0.002811	0.040417	sp|Q9SAK5|APL_ARATH Myb family transcription factor APL OS=Arabidopsis thaliana GN=APL PE=2 SV=2//9.57906e-62
Bra001930	613.329	2202.29	-1.8443	6.6e-06	0.00025836	-//-
Bra001944	18.3873	1.61654	3.5077	0.0017932	0.02863	sp|Q9LK10|CLSY4_ARATH SNF2 domain-containing protein CLASSY 4 OS=Arabidopsis thaliana GN=CLSY4 PE=1 SV=1//0
Bra002062	12.9205	2160.77	-7.3857	2.31e-10	2.26e-08	sp|Q9SHM1|ALMT6_ARATH Aluminum-activated malate transporter 6 OS=Arabidopsis thaliana GN=ALMT6 PE=3 SV=1//0
Bra002100	7.50407	202.544	-4.7544	2.22e-16	4.88e-14	sp|Q7XJS0|ASHR1_ARATH Histone-lysine N-methyltransferase ASHR1 OS=Arabidopsis thaliana GN=ASHR1 PE=2 SV=2//0
Bra002112	167.285	490.445	-1.5518	0.0037342	0.049759	sp|Q9FKP1|CCX1_ARATH Cation/calcium exchanger 1 OS=Arabidopsis thaliana GN=CCX1 PE=2 SV=1//0
Bra002113	183.213	1121.46	-2.6138	1.24e-05	0.0004551	sp|Q9FKP0|PSRP6_ARATH 50S ribosomal protein 6, chloroplastic OS=Arabidopsis thaliana GN=PSRP6 PE=3 SV=1//1.14973e-54
Bra002127	30.568	0.752937	5.3433	0.0010672	0.018907	sp|Q9FJG0|SAU20_ARATH Auxin-responsive protein SAUR20 OS=Arabidopsis thaliana GN=SAUR20 PE=2 SV=1//2.61354e-47
Bra002130	38.7095	5.16807	2.905	0.0036083	0.048632	sp|Q9FJG0|SAU20_ARATH Auxin-responsive protein SAUR20 OS=Arabidopsis thaliana GN=SAUR20 PE=2 SV=1//2.15391e-45
Bra002134	1.25009	24.1866	-4.2741	5.39e-05	0.0016251	sp|Q9FK59|IF4E5_ARATH Eukaryotic translation initiation factor NCBP OS=Arabidopsis thaliana GN=NCBP PE=2 SV=1//1.33911e-104
Bra002246	43.1077	10.2703	2.0695	0.001911	0.030087	sp|Q1KS66|ROGFA_ARATH Rop guanine nucleotide exchange factor 10 OS=Arabidopsis thaliana GN=ROPGEF10 PE=2 SV=1//0
Bra002286	4.29511	58.0786	-3.7572	0.0019578	0.030664	sp|Q8RX87|RFS6_ARATH Probable galactinol--sucrose galactosyltransferase 6 OS=Arabidopsis thaliana GN=RFS6 PE=2 SV=2//0
Bra002290	272.443	639.378	-1.2307	0.0027952	0.040242	sp|Q93VG5|RS81_ARATH 40S ribosomal protein S8-1 OS=Arabidopsis thaliana GN=RPS8A PE=2 SV=1//2.0501e-109
Bra002383	847.811	3616.48	-2.0928	0.00021284	0.0051574	sp|Q8VWF6|SSL3_ARATH Protein STRICTOSIDINE SYNTHASE-LIKE 3 OS=Arabidopsis thaliana GN=SSL3 PE=2 SV=1//0
Bra002386	647.054	1860.01	-1.5233	0.00048169	0.0099959	sp|Q94AW8|DNAJ3_ARATH Chaperone protein dnaJ 3 OS=Arabidopsis thaliana GN=ATJ3 PE=1 SV=2//0
Bra002389	0.657657	24.4172	-5.2144	0.00025421	0.0059427	-//-
Bra002460	15.285	57.6106	-1.9142	0.001302	0.022105	sp|Q9FF52|RL123_ARATH 60S ribosomal protein L12-3 OS=Arabidopsis thaliana GN=RPL12C PE=2 SV=1//1.29218e-111
Bra002462	1.21747	44.0485	-5.1771	3.19e-07	1.73e-05	sp|Q9FF53|PIP24_ARATH Probable aquaporin PIP2-4 OS=Arabidopsis thaliana GN=PIP2-4 PE=1 SV=1//4.58982e-153
Bra002514	2.49049	83.989	-5.0757	8.23e-05	0.0023091	sp|O82190|RDR3_ARATH Probable RNA-dependent RNA polymerase 3 OS=Arabidopsis thaliana GN=RDR3 PE=3 SV=2//0
Bra002515	1.65738	23.0219	-3.796	0.00025217	0.0059099	sp|Q9FJD5|LAC17_ARATH Laccase-17 OS=Arabidopsis thaliana GN=LAC17 PE=2 SV=1//0
Bra002577	0.351754	57.773	-7.3597	1.89e-12	2.46e-10	sp|P34791|CP20C_ARATH Peptidyl-prolyl cis-trans isomerase CYP20-3, chloroplastic OS=Arabidopsis thaliana GN=CYP20-3 PE=1 SV=1//8.73483e-57
Bra002617	2068.36	192.637	3.4245	1.33e-14	2.27e-12	-//-
Bra002630	145.263	22.1817	2.7112	3.25e-07	1.76e-05	sp|Q9STZ2|SELT_ARATH SelT-like protein OS=Arabidopsis thaliana GN=At3g47300 PE=2 SV=2//3.09307e-111
Bra002663	21.4666	0	Inf	2.16e-06	9.52e-05	-//-
Bra002666	136.516	1.10913	6.9435	1.08e-19	3.86e-17	sp|Q86KK2|FHIT_DICDI Bis(5&apos;-adenosyl)-triphosphatase OS=Dictyostelium discoideum GN=fhit PE=3 SV=1//1.50999e-49
Bra002680	4.97828	28.0013	-2.4918	0.0025289	0.037403	-//-
Bra002700	24.1942	0	Inf	4.85e-07	2.48e-05	-//-
Bra002717	454.096	3.51916	7.0116	2.33e-16	5.08e-14	-//-
Bra002725	16.3287	0	Inf	3.85e-05	0.0012033	sp|Q9FKM2|VDAC4_ARATH Mitochondrial outer membrane protein porin 4 OS=Arabidopsis thaliana GN=VDAC4 PE=1 SV=1//2.27317e-71
Bra002738	24.7947	127.93	-2.3673	2.96e-05	0.00096074	sp|Q9LVC6|VILI5_ARATH Villin-5 OS=Arabidopsis thaliana GN=VLN5 PE=2 SV=1//0
Bra002746	65.1634	166.892	-1.3568	0.0031413	0.043958	-//-
Bra002764	575.894	23.443	4.6186	1.65e-14	2.79e-12	-//-
Bra002779	56.4761	15.3106	1.8831	0.002254	0.034069	sp|P82915|RT16_BOVIN 28S ribosomal protein S16, mitochondrial OS=Bos taurus GN=MRPS16 PE=1 SV=2//7.79594e-24
Bra002782	0.296215	82.2369	-8.117	5.81e-16	1.17e-13	-//-
Bra002827	156.449	51.9798	1.5897	0.0010535	0.018725	sp|Q8W206|CSN6A_ARATH COP9 signalosome complex subunit 6a OS=Arabidopsis thaliana GN=CSN6A PE=1 SV=2//0
Bra002834	27.3804	4.50553	2.6034	0.0017814	0.02847	-//-
Bra002892	739.315	205.952	1.8439	1.37e-05	0.00049903	-//-
Bra002958	16.9088	70.0396	-2.0504	0.00068549	0.013367	sp|Q9LK70|DGP12_ARATH Putative protease Do-like 12, mitochondrial OS=Arabidopsis thaliana GN=DEGP12 PE=3 SV=1//1.49734e-32
Bra002971	48.957	162.556	-1.7313	0.00030609	0.0069041	sp|Q02357|ANK1_MOUSE Ankyrin-1 OS=Mus musculus GN=Ank1 PE=1 SV=2//8.35628e-07
Bra002977	0	10.6761	#NAME?	0.0036564	0.049063	sp|O80792|RH33_ARATH Putative DEAD-box ATP-dependent RNA helicase 33 OS=Arabidopsis thaliana GN=RH33 PE=3 SV=1//3.01417e-20
Bra003009	8040.55	568.327	3.8225	0.00020513	0.0049945	sp|Q9FK25|OMT1_ARATH Flavone 3&apos;-O-methyltransferase 1 OS=Arabidopsis thaliana GN=OMT1 PE=1 SV=1//0
Bra003014	1573.76	395.473	1.9926	4.49e-07	2.32e-05	sp|O81916|YC22_ARATH Uncharacterized calcium-binding protein At1g02270 OS=Arabidopsis thaliana GN=At1g02270 PE=2 SV=2//0
Bra003021	5.62894	1011.59	-7.4896	5.47e-15	9.87e-13	sp|Q9LVW3|AXYLT_ARATH Anthocyanidin 3-O-glucoside 2&apos;&apos;&apos;-O-xylosyltransferase OS=Arabidopsis thaliana GN=A3G2XYLT PE=1 SV=1//2.39173e-13
Bra003067	0.328828	20.7852	-5.9821	0.00039664	0.0084876	-//-
Bra003147	415.565	31.5703	3.7184	2.29e-13	3.34e-11	sp|Q9LFG2|DAPF_ARATH Diaminopimelate epimerase, chloroplastic OS=Arabidopsis thaliana GN=DAPF PE=1 SV=1//0
Bra003165	0	8.76442	#NAME?	0.0036182	0.048707	sp|Q9XEC6|CRK36_ARATH Cysteine-rich receptor-like protein kinase 36 OS=Arabidopsis thaliana GN=CRK36 PE=1 SV=1//4.47402e-09
Bra003188	0	12.9565	#NAME?	0.00027858	0.0064018	sp|O23628|H2AV1_ARATH Histone H2A variant 1 OS=Arabidopsis thaliana GN=H2AV PE=1 SV=1//1.40751e-71
Bra003192	185.84	620.168	-1.7386	3.22e-05	0.0010323	sp|Q9M1T1|SETH3_ARATH Probable arabinose 5-phosphate isomerase OS=Arabidopsis thaliana GN=SETH3 PE=2 SV=1//0
Bra003194	69.076	553.3	-3.0018	5.03e-06	0.00020234	sp|Q9SV30|GATA8_ARATH GATA transcription factor 8 OS=Arabidopsis thaliana GN=GATA8 PE=2 SV=1//9.41612e-130
Bra003199	2078.17	814.649	1.3511	0.00074644	0.01426	sp|Q84Y95|GRS14_ARATH Monothiol glutaredoxin-S14, chloroplastic OS=Arabidopsis thaliana GN=GRXS14 PE=1 SV=2//3.61156e-86
Bra003200	183.93	24.1299	2.9303	1.01e-08	7.31e-07	sp|Q93Z04|PLY13_ARATH Probable pectate lyase 13 OS=Arabidopsis thaliana GN=PMR6 PE=1 SV=1//0
Bra003250	102.47	328.276	-1.6797	0.00014036	0.0036416	-//-
Bra003273	32384.1	2417.43	3.7437	0.0005155	0.010519	sp|P52408|E13B_PRUPE Glucan endo-1,3-beta-glucosidase, basic isoform OS=Prunus persica GN=GNS1 PE=3 SV=1//3.97805e-131
Bra003274	553.049	3.43806	7.3297	0.00013762	0.0035879	-//-
Bra003323	77.9983	1.53433	5.6678	1.5e-12	1.98e-10	sp|Q8GWD2|CNG12_ARATH Probable cyclic nucleotide-gated ion channel 12 OS=Arabidopsis thaliana GN=CNGC12 PE=2 SV=2//0
Bra003325	103.115	252.943	-1.2946	0.0035435	0.048039	sp|Q9M2J9|BET11_ARATH Bet1-like SNARE 1-1 OS=Arabidopsis thaliana GN=BET11 PE=1 SV=1//6.36081e-54
Bra003326	178.235	26.4467	2.7526	4.75e-08	3.04e-06	sp|Q94JW0|DOHH_ARATH Deoxyhypusine hydroxylase OS=Arabidopsis thaliana GN=At3g58180 PE=1 SV=1//1.52186e-149
Bra003329	269.076	2.47197	6.7662	1.76e-25	1.26e-22	sp|Q9M2I9|MCC21_ARATH MATH domain and coiled-coil domain-containing protein At3g58270 OS=Arabidopsis thaliana GN=At3g58270 PE=2 SV=1//1.97221e-115
Bra003334	4.47669	68.1547	-3.9283	8.92e-06	0.00034043	sp|Q8LCG7|NFYC2_ARATH Nuclear transcription factor Y subunit C-2 OS=Arabidopsis thaliana GN=NFYC2 PE=2 SV=2//3.28409e-91
Bra003337	57.6548	12.6744	2.1855	0.00034662	0.0076202	sp|F4J5U9|MCC30_ARATH MATH domain and coiled-coil domain-containing protein At3g58430 OS=Arabidopsis thaliana GN=At3g58430 PE=3 SV=2//5.0886e-12
Bra003362	291.41	753.963	-1.3714	0.0010564	0.018768	sp|Q9LYT1|PAO3_ARATH Polyamine oxidase 3 OS=Arabidopsis thaliana GN=PAO3 PE=1 SV=1//0
Bra003411	28.4928	118.838	-2.0603	0.0003412	0.0075312	-//-
Bra003456	19.059	62.5387	-1.7143	0.002646	0.038634	sp|Q84WU4|GOGC3_ARATH Golgin candidate 3 OS=Arabidopsis thaliana GN=GC3 PE=1 SV=1//0
Bra003504	519.298	85.9534	2.5949	0.0017357	0.027853	sp|Q8VYF4|GATL7_ARATH Probable galacturonosyltransferase-like 7 OS=Arabidopsis thaliana GN=GATL7 PE=2 SV=1//0
Bra003535	0.888645	23.7953	-4.7429	0.00085176	0.015787	sp|P46607|HGL2_ARATH Homeobox-leucine zipper protein GLABRA 2 OS=Arabidopsis thaliana GN=GL2 PE=2 SV=3//0
Bra003541	355.749	833.297	-1.228	0.0024454	0.036431	-//-
Bra003549	18.1254	196.203	-3.4363	4.55e-10	4.16e-08	sp|Q9SSD1|TMM_ARATH Protein TOO MANY MOUTHS OS=Arabidopsis thaliana GN=TMM PE=1 SV=1//0
Bra003554	1.99945	33.7696	-4.0781	0.00079154	0.014932	-//-
Bra003569	136.158	368.562	-1.4366	0.0013971	0.023382	sp|Q0WV90|TPR1_ARATH Topless-related protein 1 OS=Arabidopsis thaliana GN=TPR1 PE=1 SV=3//0
Bra003573	84.3599	1391.27	-4.0437	3.78e-07	2e-05	sp|F4I9E1|NFD4_ARATH Protein NUCLEAR FUSION DEFECTIVE 4 OS=Arabidopsis thaliana GN=NFD4 PE=3 SV=1//9.42908e-45
Bra003592	40.4551	154.127	-1.9297	0.0018077	0.028805	sp|Q9SAG8|DNAJ8_ARATH Chaperone protein dnaJ 8, chloroplastic OS=Arabidopsis thaliana GN=ATJ8 PE=2 SV=1//1.80003e-79
Bra003593	48.6425	0.712389	6.0934	3.71e-10	3.48e-08	sp|Q9VJ87|CWC22_DROME Pre-mRNA-splicing factor CWC22 homolog OS=Drosophila melanogaster GN=ncm PE=1 SV=3//5.58745e-23
Bra003594	885.913	64.8881	3.7711	3.05e-16	6.45e-14	-//-
Bra003598	460.901	5.82782	6.3054	8.51e-28	7.58e-25	sp|Q8VYA3|WAKLJ_ARATH Wall-associated receptor kinase-like 10 OS=Arabidopsis thaliana GN=WAKL10 PE=2 SV=1//0
Bra003605	532.836	5.41675	6.6201	3.42e-07	1.83e-05	sp|Q42962|PGKY_TOBAC Phosphoglycerate kinase, cytosolic OS=Nicotiana tabacum PE=2 SV=1//0
Bra003606	5.23574	40.9993	-2.9691	7.37e-05	0.0021028	sp|Q9SAJ6|G3PP1_ARATH Glyceraldehyde-3-phosphate dehydrogenase GAPCP1, chloroplastic OS=Arabidopsis thaliana GN=GAPCP1 PE=1 SV=1//0
Bra003636	58.7955	440.348	-2.9049	0.0032837	0.045465	sp|Q39688|EP1G_DAUCA Epidermis-specific secreted glycoprotein EP1 OS=Daucus carota GN=EP1 PE=1 SV=1//7.88455e-87
Bra003645	4519.37	10180.8	-1.1717	0.0021047	0.032447	sp|Q8L7C9|GSTUK_ARATH Glutathione S-transferase U20 OS=Arabidopsis thaliana GN=GSTU20 PE=1 SV=1//6.69372e-133
Bra003647	62.0886	295.021	-2.2484	3.37e-05	0.0010739	sp|Q9M9F1|GSTUN_ARATH Glutathione S-transferase U23 OS=Arabidopsis thaliana GN=GSTU23 PE=2 SV=1//2.05897e-139
Bra003671	78.9338	22.3582	1.8198	0.0011745	0.020389	sp|O94235|MPH1L_SCHPO Serine/threonine-protein kinase mph1 OS=Schizosaccharomyces pombe (strain 972 / ATCC 24843) GN=mph1 PE=2 SV=1//3.76093e-76
Bra003699	7.03509	64.9668	-3.2071	6.03e-07	3.01e-05	-//-
Bra003707	159.464	1.42478	6.8063	7.04e-07	3.45e-05	sp|Q8W013|COMT1_CATRO Caffeic acid 3-O-methyltransferase OS=Catharanthus roseus GN=COMT1 PE=2 SV=1//2.48149e-85
Bra003713	19.126	112.723	-2.5592	2.07e-06	9.16e-05	sp|O22227|MIZ1_ARATH Protein MIZU-KUSSEI 1 OS=Arabidopsis thaliana GN=MIZ1 PE=1 SV=1//4.22632e-41
Bra003731	32.1022	5.16416	2.6361	0.00097512	0.017565	-//-
Bra003766	9.28222	0	Inf	0.0025412	0.037502	sp|Q9XGY5|TIM13_ORYSJ Mitochondrial import inner membrane translocase subunit Tim13 OS=Oryza sativa subsp. japonica GN=TIM13 PE=3 SV=2//3.36746e-22
Bra003774	77.8783	15.1928	2.3578	0.0014781	0.024407	sp|P28493|PR5_ARATH Pathogenesis-related protein 5 OS=Arabidopsis thaliana GN=At1g75040 PE=1 SV=1//1.09695e-48
Bra003778	12.2955	189.616	-3.9469	0.0003771	0.0081541	sp|Q9S7M2|TI10B_ARATH Protein TIFY 10B OS=Arabidopsis thaliana GN=TIFY10B PE=1 SV=1//6.85471e-88
Bra003782	3.07409	47.9978	-3.9647	2.31e-07	1.28e-05	sp|Q7G8V2|ARR15_ARATH Two-component response regulator ARR15 OS=Arabidopsis thaliana GN=ARR15 PE=1 SV=1//1.86403e-87
Bra003793	147.963	371.104	-1.3266	0.001625	0.026409	sp|P81392|MYB06_ANTMA Myb-related protein 306 OS=Antirrhinum majus GN=MYB306 PE=2 SV=1//5.98401e-94
Bra003807	634.066	168.433	1.9125	0.00081057	0.015194	sp|P42730|CLPB1_ARATH Chaperone protein ClpB1 OS=Arabidopsis thaliana GN=CLPB1 PE=1 SV=2//3.5074e-22
Bra003840	62.2083	194.586	-1.6452	0.0033298	0.045932	sp|Q9C6B9|PEAM3_ARATH Phosphoethanolamine N-methyltransferase 3 OS=Arabidopsis thaliana GN=NMT3 PE=2 SV=2//0
Bra003843	490.18	1399.06	-1.5131	0.0003956	0.0084771	sp|Q9C942|CSE_ARATH Caffeoylshikimate esterase OS=Arabidopsis thaliana GN=CSE PE=1 SV=1//1.22051e-34
Bra003852	87.6209	5.22498	4.0678	7.07e-10	6.18e-08	sp|Q9LYZ4|FBL79_ARATH F-box/LRR-repeat protein At5g02910 OS=Arabidopsis thaliana GN=At5g02910 PE=2 SV=1//8.22487e-111
Bra003861	53.7327	8.31392	2.6922	6.68e-05	0.0019348	sp|Q93Z24|BGA17_ARATH Beta-galactosidase 17 OS=Arabidopsis thaliana GN=BGAL17 PE=2 SV=1//0
Bra003891	678.937	277.123	1.2928	0.0022203	0.033689	sp|Q56Z59|PATL3_ARATH Patellin-3 OS=Arabidopsis thaliana GN=PATL3 PE=1 SV=2//0
Bra003899	43.8025	151.777	-1.7929	0.00028664	0.0065416	sp|Q92664|TF3A_HUMAN Transcription factor IIIA OS=Homo sapiens GN=GTF3A PE=1 SV=3//1.8523e-09
Bra003903	29.2044	1.64388	4.151	3.7e-05	0.0011642	sp|Q84TH5|AB25G_ARATH ABC transporter G family member 25 OS=Arabidopsis thaliana GN=ABCG25 PE=2 SV=1//0
Bra003906	6860.38	2031.14	1.756	1.06e-05	0.00039474	sp|Q39232|SUC1_ARATH Sucrose transport protein SUC1 OS=Arabidopsis thaliana GN=SUC1 PE=1 SV=1//0
Bra003907	34.4084	0	Inf	4.13e-09	3.21e-07	-//-
Bra003908	37.4401	0.376468	6.6359	0.00265	0.038675	-//-
Bra003912	452.961	147.462	1.619	0.0017257	0.027768	sp|Q94AI6|SEC6_ARATH Exocyst complex component SEC6 OS=Arabidopsis thaliana GN=SEC6 PE=1 SV=1//0
Bra003913	45.8919	134.059	-1.5466	0.0016804	0.02717	sp|Q9M9G6|CTF64_ARATH Cleavage stimulating factor 64 OS=Arabidopsis thaliana GN=CSTF64 PE=1 SV=1//0
Bra003918	143.912	47.9744	1.5848	0.0021656	0.033132	sp|Q96520|PER12_ARATH Peroxidase 12 OS=Arabidopsis thaliana GN=PER12 PE=1 SV=1//0
Bra003928	125.465	448.31	-1.8372	2.19e-05	0.00074888	sp|Q94C74|GLYM2_ARATH Serine hydroxymethyltransferase 2, mitochondrial OS=Arabidopsis thaliana GN=SHM2 PE=2 SV=2//0
Bra003936	1780.99	6222.27	-1.8048	0.0036749	0.049166	sp|Q9C995|ERF70_ARATH Ethylene-responsive transcription factor ERF070 OS=Arabidopsis thaliana GN=ERF070 PE=1 SV=1//2.39936e-57
Bra003981	146.909	54.9538	1.4186	0.0028387	0.040726	-//-
Bra004010	35.4557	5.21178	2.7662	0.00053988	0.010962	sp|P92969|RPOT1_ARATH DNA-directed RNA polymerase 1, mitochondrial OS=Arabidopsis thaliana GN=RPOT1 PE=2 SV=1//0
Bra004032	5.39795	1332.83	-7.9479	0.0027933	0.040233	-//-
Bra004046	1.63445	92.1266	-5.8167	3.48e-14	5.6e-12	sp|Q9FG94|SOT1_ARATH Cytosolic sulfotransferase 1 OS=Arabidopsis thaliana GN=SOT1 PE=2 SV=1//9.4996e-157
Bra004068	800.198	254.377	1.6534	8.43e-05	0.0023551	sp|F4HVG8|CSK_ARATH Chloroplast sensor kinase, chloroplastic OS=Arabidopsis thaliana GN=CSK PE=1 SV=1//0
Bra004078	70.5957	274.838	-1.9609	1.44e-05	0.00051898	sp|F4HTQ1|MPRO1_ARATH Probable thimet oligopeptidase OS=Arabidopsis thaliana GN=At1g67690 PE=3 SV=1//0
Bra004083	54.2202	0.356194	7.25	8.95e-12	1.09e-09	sp|Q5M755|PAP7_ARATH Probable plastid-lipid-associated protein 7, chloroplastic OS=Arabidopsis thaliana GN=PAP7 PE=2 SV=1//1.28768e-59
Bra004131	71.947	0.752937	6.5783	1.28e-07	7.54e-06	sp|Q9S972|SD16_ARATH Receptor-like serine/threonine-protein kinase SD1-6 OS=Arabidopsis thaliana GN=SD16 PE=1 SV=2//0
Bra004138	362.777	2535.43	-2.8051	3.12e-11	3.53e-09	sp|Q9XEX2|PRX2B_ARATH Peroxiredoxin-2B OS=Arabidopsis thaliana GN=PRXIIB PE=1 SV=1//7.92244e-99
Bra004155	24.2596	108.311	-2.1585	0.0021948	0.033432	sp|Q50EX6|ODO1_PETHY Protein ODORANT1 OS=Petunia hybrida GN=ODO1 PE=2 SV=1//4.27224e-79
Bra004159	1454.44	434.03	1.7446	6.55e-05	0.0019074	-//-
Bra004221	771.962	154.355	2.3223	8.08e-07	3.9e-05	-//-
Bra004238	357.071	1185.2	-1.7309	9.2e-05	0.0025374	sp|O32107|YUID_BACSU Uncharacterized membrane protein YuiD OS=Bacillus subtilis (strain 168) GN=yuiD PE=4 SV=1//1.76415e-25
Bra004250	114.41	567.844	-2.3113	1.07e-07	6.38e-06	-//-
Bra004253	213.682	83.8884	1.3489	0.0026575	0.038733	sp|Q9FN03|UVR8_ARATH Ultraviolet-B receptor UVR8 OS=Arabidopsis thaliana GN=UVR8 PE=1 SV=1//8.61993e-11
Bra004254	5.18461	53.8915	-3.3777	1.21e-06	5.62e-05	sp|Q9FXD8|PLY5_ARATH Probable pectate lyase 5 OS=Arabidopsis thaliana GN=At1g67750 PE=2 SV=2//0
Bra004262	31.367	0.356194	6.4604	0.0018952	0.029868	sp|P0DI06|FBK14_ARATH F-box/kelch-repeat protein At1g25211 OS=Arabidopsis thaliana GN=At1g25211 PE=4 SV=1//5.30938e-85
Bra004390	43588	14533.7	1.5845	0.00010584	0.0028637	sp|Q9H8H3|MET7A_HUMAN Methyltransferase-like protein 7A OS=Homo sapiens GN=METTL7A PE=1 SV=1//5.40146e-33
Bra004425	50.512	0.904156	5.8039	0.0021359	0.032738	-//-
Bra004437	27.2418	516.438	-4.2447	5.43e-18	1.52e-15	sp|Q9LZI6|NDS5B_ARATH NADH dehydrogenase [ubiquinone] iron-sulfur protein 5-B OS=Arabidopsis thaliana GN=At3g62790 PE=3 SV=1//5.18177e-53
Bra004451	41.9476	115.624	-1.4628	0.0029839	0.042311	sp|O81635|ATK4_ARATH Kinesin-4 OS=Arabidopsis thaliana GN=ATK4 PE=1 SV=2//0
Bra004457	121.542	348.133	-1.5182	0.00050049	0.010244	-//-
Bra004459	1441.05	3553.79	-1.3022	0.0010221	0.018275	sp|O22914|CP121_ARATH Calvin cycle protein CP12-1, chloroplastic OS=Arabidopsis thaliana GN=CP12-1 PE=1 SV=1//6.30585e-66
Bra004483	49.792	13.0447	1.9325	0.002613	0.038254	-//-
Bra004484	101.951	7.80762	3.7069	5.81e-07	2.92e-05	sp|O80725|AB4B_ARATH ABC transporter B family member 4 OS=Arabidopsis thaliana GN=ABCB4 PE=1 SV=1//0
Bra004489	63.9942	1834.08	-4.841	6.72e-10	5.91e-08	sp|Q8L5W8|PIL1_ARATH Transcription factor PIL1 OS=Arabidopsis thaliana GN=PIL1 PE=1 SV=1//1.50968e-163
Bra004518	150.333	937.923	-2.6413	8.71e-05	0.0024224	sp|Q9ZNV4|CYB5C_ARATH Cytochrome B5 isoform C OS=Arabidopsis thaliana GN=CYTB5-C PE=1 SV=1//6.19165e-63
Bra004533	9.33776	68.6522	-2.8782	4.23e-06	0.00017336	sp|Q941A0|SDH4_ARATH Succinate dehydrogenase subunit 4, mitochondrial OS=Arabidopsis thaliana GN=SDH4 PE=1 SV=1//1.62878e-55
Bra004547	224.454	75.7739	1.5666	0.0023359	0.035038	sp|Q944H5|MTM1_ARATH Mitochondrial carrier protein MTM1 OS=Arabidopsis thaliana GN=MTM1 PE=2 SV=1//1.07478e-131
Bra004553	311.858	1070.31	-1.7791	1.69e-05	0.00059702	sp|O82345|BAG6_ARATH BAG family molecular chaperone regulator 6 OS=Arabidopsis thaliana GN=BAG6 PE=1 SV=1//1.1431e-54
Bra004602	89.7711	341.886	-1.9292	2.13e-05	0.00073148	sp|Q8RXQ2|RBL18_ARATH Rhomboid-like protein 18 OS=Arabidopsis thaliana GN=RBL18 PE=2 SV=1//2.39608e-143
Bra004614	38.9274	148.79	-1.9344	0.00011235	0.0030149	sp|F4IJZ6|SSL1_ARATH Protein STRICTOSIDINE SYNTHASE-LIKE 1 OS=Arabidopsis thaliana GN=SSL1 PE=3 SV=1//6.80496e-08
Bra004615	12.5961	102.818	-3.029	0.00030292	0.006856	sp|O80365|ARR8_ARATH Two-component response regulator ARR8 OS=Arabidopsis thaliana GN=ARR8 PE=1 SV=1//1.09451e-109
Bra004622	0.944184	43.0731	-5.5116	0.00068426	0.013351	sp|Q90WJ3|PAXI1_XENLA PAX-interacting protein 1 OS=Xenopus laevis GN=paxip1 PE=1 SV=1//1.42088e-13
Bra004654	268.204	1036.22	-1.9499	3.1e-06	0.00012984	sp|P49688|RS23_ARATH 40S ribosomal protein S2-3 OS=Arabidopsis thaliana GN=RPS2C PE=1 SV=2//3.10848e-150
Bra004657	186.099	597.286	-1.6824	0.00085422	0.015808	-//-
Bra004671	109.151	297.551	-1.4468	0.00094842	0.017192	sp|Q8S9M1|PAP13_ARATH Probable plastid-lipid-associated protein 13, chloroplastic OS=Arabidopsis thaliana GN=PAP13 PE=2 SV=2//4.63482e-152
Bra004676	5.62011	170.896	-4.9264	2.71e-16	5.88e-14	sp|A4IF93|TBCC1_BOVIN TBCC domain-containing protein 1 OS=Bos taurus GN=TBCCD1 PE=2 SV=1//1.32465e-29
Bra004744	359.48	1298.1	-1.8524	5.08e-06	0.00020387	sp|Q9ZW84|LEUD1_ARATH 3-isopropylmalate dehydratase small subunit 1 OS=Arabidopsis thaliana GN=IPMI2 PE=1 SV=1//2.11797e-122
Bra004755	8.42178	54.0208	-2.6813	6.18e-05	0.0018188	sp|Q8S8Q9|FBL40_ARATH F-box/LRR-repeat protein At2g43260 OS=Arabidopsis thaliana GN=At2g43260 PE=2 SV=1//0
Bra004762	15.6517	75.2635	-2.2656	0.00011447	0.0030644	sp|A9X4U2|HSDD3_ARATH 3beta-hydroxysteroid-dehydrogenase/decarboxylase isoform 3 OS=Arabidopsis thaliana GN=3BETAHSD/D3 PE=2 SV=2//0
Bra004771	1482.08	345.139	2.1024	5.4e-07	2.74e-05	sp|Q06209|CHI4_BRANA Basic endochitinase CHB4 OS=Brassica napus PE=1 SV=2//1.24646e-72
Bra004778	805.806	3406.87	-2.0799	8.23e-07	3.96e-05	sp|Q01771|STADS_BRANA Acyl-[acyl-carrier-protein] desaturase, seed specific, chloroplastic OS=Brassica napus PE=2 SV=1//0
Bra004784	118.496	290.009	-1.2913	0.003428	0.046913	sp|Q39026|MPK6_ARATH Mitogen-activated protein kinase 6 OS=Arabidopsis thaliana GN=MPK6 PE=1 SV=1//0
Bra004798	16.0846	0	Inf	5.99e-05	0.0017747	sp|Q6DST1|Y1465_ARATH Late embryogenesis abundant protein At1g64065 OS=Arabidopsis thaliana GN=At1g64065 PE=2 SV=1//2.03849e-15
Bra004817	319.885	65.4307	2.2895	1.66e-06	7.48e-05	-//-
Bra004954	533.175	1673.96	-1.6506	4.79e-05	0.0014667	-//-
Bra004960	162.438	825.356	-2.3451	8.42e-08	5.08e-06	sp|Q9LMM6|BPS1_ARATH Protein BPS1, chloroplastic OS=Arabidopsis thaliana GN=BPS1 PE=2 SV=1//1.46923e-111
Bra004962	1375.61	581.252	1.2428	0.0025127	0.037216	-//-
Bra004963	132.788	43.1627	1.6213	0.0010986	0.019349	sp|F4IH31|CAN2_ARATH Staphylococcal-like nuclease CAN2 OS=Arabidopsis thaliana GN=CAN2 PE=1 SV=1//0
Bra005050	32.6927	0	Inf	7.35e-09	5.42e-07	sp|Q32NW2|LENG8_XENLA Leukocyte receptor cluster member 8 homolog OS=Xenopus laevis GN=leng8 PE=2 SV=1//9.85465e-61
Bra005068	85.3253	245.415	-1.5242	0.00084113	0.015687	sp|Q8L7T6|JMJ19_ARATH Probable inactive lysine-specific demethylase JMJ19 OS=Arabidopsis thaliana GN=JMJ19 PE=2 SV=1//0
Bra005074	27.6456	86.3766	-1.6436	0.0030812	0.043392	sp|Q9SLG0|NFYB1_ARATH Nuclear transcription factor Y subunit B-1 OS=Arabidopsis thaliana GN=NFYB1 PE=1 SV=2//1.00051e-76
Bra005079	17.0146	0	Inf	2.4e-05	0.00080811	-//-
Bra005094	0	14.1397	#NAME?	0.00015952	0.0040625	sp|P27061|PPA1_SOLLC Acid phosphatase 1 OS=Solanum lycopersicum GN=APS1 PE=2 SV=1//3.65298e-63
Bra005115	201.513	0.273981	9.5226	1.24e-09	1.04e-07	sp|O80920|PYL4_ARATH Abscisic acid receptor PYL4 OS=Arabidopsis thaliana GN=PYL4 PE=1 SV=1//2.25826e-101
Bra005130	0	26.4324	#NAME?	1.33e-07	7.78e-06	-//-
Bra005189	26.8743	1.12941	4.5726	9.74e-06	0.00036701	sp|Q99070|GRP2_SORBI Glycine-rich RNA-binding protein 2 OS=Sorghum bicolor GN=GRP2 PE=2 SV=1//3.34701e-20
Bra005193	312.85	9.42919	5.0522	1.81e-07	1.02e-05	sp|Q9ZUS1|WTR13_ARATH WAT1-related protein At2g37460 OS=Arabidopsis thaliana GN=At2g37460 PE=2 SV=1//0
Bra005206	137.074	432.89	-1.659	0.00011615	0.0031017	sp|B1AVH7|TBD2A_MOUSE TBC1 domain family member 2A OS=Mus musculus GN=Tbc1d2 PE=2 SV=1//1.47456e-39
Bra005210	0.351754	94.5376	-8.0702	8.35e-08	5.06e-06	sp|Q9ZUU0|WRK44_ARATH WRKY transcription factor 44 OS=Arabidopsis thaliana GN=WRKY44 PE=1 SV=2//0
Bra005211	986.894	3591.71	-1.8637	5.23e-06	0.00020817	sp|Q9ZUU2|AAED1_ARATH Thioredoxin-like protein AAED1, chloroplastic OS=Arabidopsis thaliana GN=At2g37240 PE=2 SV=2//7.48711e-143
Bra005227	1065.69	362.658	1.5551	9.44e-05	0.0025899	sp|Q9SJL0|U86A1_ARATH UDP-glycosyltransferase 86A1 OS=Arabidopsis thaliana GN=UGT86A1 PE=2 SV=1//0
Bra005231	10.0827	58.8922	-2.5462	0.0003719	0.0080736	sp|Q9SZN7|HIP26_ARATH Heavy metal-associated isoprenylated plant protein 26 OS=Arabidopsis thaliana GN=HIPP26 PE=1 SV=1//2.62255e-06
Bra005246	205.157	30.4149	2.7539	3.12e-05	0.0010034	sp|Q9ZQ99|U73C1_ARATH UDP-glycosyltransferase 73C1 OS=Arabidopsis thaliana GN=UGT73C1 PE=2 SV=1//0
Bra005259	1.29594	153.132	-6.8846	0.00025139	0.0058983	sp|Q4PSR7|ATB22_ARATH Homeobox-leucine zipper protein ATHB-22 OS=Arabidopsis thaliana GN=ATHB-22 PE=2 SV=1//3.3334e-62
Bra005260	4.98097	32.5952	-2.7102	0.0011136	0.019541	-//-
Bra005261	6630.28	23853.4	-1.8471	1.06e-05	0.00039642	sp|P25696|ENO2_ARATH Bifunctional enolase 2/transcriptional activator OS=Arabidopsis thaliana GN=ENO2 PE=1 SV=1//0
Bra005269	704.732	1995.56	-1.5016	0.00034216	0.0075473	sp|O23647|GLGB1_ARATH 1,4-alpha-glucan-branching enzyme 2-1, chloroplastic/amyloplastic OS=Arabidopsis thaliana GN=SBE2.1 PE=2 SV=1//0
Bra005271	20.697	1.73931	3.5728	0.00057835	0.011628	sp|P0C8S1|RP8L2_ARATH Probable disease resistance RPP8-like protein 2 OS=Arabidopsis thaliana GN=RPP8L2 PE=3 SV=1//0
Bra005273	7.19192	331.265	-5.5255	1.17e-09	9.81e-08	sp|Q9FJK8|RP8L4_ARATH Probable disease resistance RPP8-like protein 4 OS=Arabidopsis thaliana GN=RPP8L4 PE=2 SV=1//0
Bra005277	21.2092	0.376468	5.816	0.0033873	0.046522	sp|Q8W4J9|RPP8_ARATH Disease resistance protein RPP8 OS=Arabidopsis thaliana GN=RPP8 PE=1 SV=2//2.562e-160
Bra005333	11.778	49.6185	-2.0748	0.001878	0.029654	-//-
Bra005345	280.916	0.712389	8.6233	8.09e-07	3.9e-05	sp|Q06209|CHI4_BRANA Basic endochitinase CHB4 OS=Brassica napus PE=1 SV=2//4.31864e-119
Bra005362	4.99152	99.5772	-4.3183	3.28e-11	3.67e-09	sp|O82175|SUVH5_ARATH Histone-lysine N-methyltransferase, H3 lysine-9 specific SUVH5 OS=Arabidopsis thaliana GN=SUVH5 PE=1 SV=1//0
Bra005374	230.417	39.9453	2.5282	1.43e-07	8.29e-06	sp|O64763|ATL9_ARATH E3 ubiquitin-protein ligase ATL9 OS=Arabidopsis thaliana GN=ATL9 PE=1 SV=1//1.68832e-124
Bra005423	910.394	2705.76	-1.5715	0.0001041	0.0028236	sp|P13851|CB21_SINAL Chlorophyll a-b binding protein 1, chloroplastic OS=Sinapis alba GN=CAB1 PE=3 SV=1//8.27455e-121
Bra005424	7561.81	28201.2	-1.899	1.54e-06	6.94e-05	sp|P13851|CB21_SINAL Chlorophyll a-b binding protein 1, chloroplastic OS=Sinapis alba GN=CAB1 PE=3 SV=1//2.9553e-110
Bra005460	0	19.1392	#NAME?	6.03e-06	0.0002379	-//-
Bra005462	46.0734	240.593	-2.3846	5.37e-07	2.73e-05	sp|Q9SF32|IQD1_ARATH Protein IQ-DOMAIN 1 OS=Arabidopsis thaliana GN=IQD1 PE=1 SV=1//2.58271e-30
Bra005490	14.8882	0	Inf	7.79e-05	0.0022027	sp|C0Q9V5|RL30_DESAH 50S ribosomal protein L30 OS=Desulfobacterium autotrophicum (strain ATCC 43914 / DSM 3382 / HRM2) GN=rpmD PE=3 SV=1//1.70893e-08
Bra005531	404.137	1178.91	-1.5445	0.00019297	0.0047669	sp|Q96250|ATPG3_ARATH ATP synthase subunit gamma, mitochondrial OS=Arabidopsis thaliana GN=ATPC PE=2 SV=1//0
Bra005552	93.2718	22.552	2.0482	0.00031994	0.0071529	sp|Q86HW6|Y6461_DICDI Probable serine/threonine-protein kinase DDB_G0276461 OS=Dictyostelium discoideum GN=DDB_G0276461 PE=3 SV=1//1.35496e-66
Bra005560	338.325	91.582	1.8853	0.00014143	0.0036641	sp|O48844|PSD1A_ARATH 26S proteasome non-ATPase regulatory subunit 1 homolog A OS=Arabidopsis thaliana GN=RPN2A PE=1 SV=1//0
Bra005561	11.7216	0	Inf	0.00058395	0.011734	-//-
Bra005581	180.453	455.135	-1.3347	0.0021964	0.033432	sp|Q8L762|BAM6_ARATH Beta-amylase 6 OS=Arabidopsis thaliana GN=BAM6 PE=2 SV=1//0
Bra005589	34.2382	6.6771	2.3583	0.0025673	0.037786	sp|Q9SW97|GLR35_ARATH Glutamate receptor 3.5 OS=Arabidopsis thaliana GN=GLR3.5 PE=2 SV=2//0
Bra005641	1059.59	129.902	3.028	3.79e-05	0.0011865	sp|Q9SKC1|U74C1_ARATH UDP-glycosyltransferase 74C1 OS=Arabidopsis thaliana GN=UGT74C1 PE=2 SV=1//0
Bra005649	120.938	0.732663	7.3669	2.32e-05	0.0007859	-//-
Bra005668	1201.97	432.964	1.4731	0.00018087	0.0045154	sp|Q9LZX1|LOR15_ARATH Protein LURP-one-related 15 OS=Arabidopsis thaliana GN=At5g01750 PE=1 SV=1//2.81552e-133
Bra005685	99.667	595.531	-2.579	0.00036774	0.007999	-//-
Bra005714	17.652	1.73931	3.3432	0.0025411	0.037502	sp|Q9LZ98|AB20I_ARATH ABC transporter I family member 20 OS=Arabidopsis thaliana GN=ABCI20 PE=2 SV=1//8.34694e-141
Bra005716	226.391	34.6634	2.7073	1.85e-08	1.27e-06	sp|P43293|NAK_ARATH Probable serine/threonine-protein kinase NAK OS=Arabidopsis thaliana GN=NAK PE=1 SV=2//0
Bra005718	150.558	0	Inf	6.04e-19	1.95e-16	sp|O24466|RAE1A_ARATH Ras-related protein RABE1a OS=Arabidopsis thaliana GN=RABE1A PE=1 SV=1//7.27883e-12
Bra005729	4.75354	30.4634	-2.68	0.0013127	0.022263	sp|A2RVM0|TIC32_ARATH Short-chain dehydrogenase TIC 32, chloroplastic OS=Arabidopsis thaliana GN=TIC32 PE=2 SV=1//5.32583e-119
Bra005784	50.1949	148.645	-1.5663	0.0011301	0.019801	sp|Q9SR73|RS281_ARATH 40S ribosomal protein S28-1 OS=Arabidopsis thaliana GN=RPS28A PE=3 SV=1//1.99277e-28
Bra005793	0	14.0179	#NAME?	0.00012295	0.0032571	sp|Q9LRR9|GLO1_ARATH Peroxisomal (S)-2-hydroxy-acid oxidase GLO1 OS=Arabidopsis thaliana GN=GLO1 PE=1 SV=1//1.98942e-57
Bra005809	551.282	129.437	2.0905	1.72e-06	7.73e-05	sp|Q9LZ76|PHYK1_ARATH Phytol kinase 1, chloroplastic OS=Arabidopsis thaliana GN=VTE5 PE=1 SV=1//3.97954e-122
Bra005827	311.271	33.5215	3.215	1.9e-09	1.55e-07	sp|Q8LEU3|NOL_ARATH Chlorophyll(ide) b reductase NOL, chloroplastic OS=Arabidopsis thaliana GN=NOL PE=1 SV=1//0
Bra005839	110.843	2.82816	5.2925	0.00011967	0.0031751	sp|Q8LC76|CYT7_ARATH Cysteine proteinase inhibitor 7 OS=Arabidopsis thaliana GN=CYS7 PE=2 SV=2//2.18711e-133
Bra005842	24.0136	111.622	-2.2167	2.3e-05	0.00077802	sp|Q9FHK9|MD26B_ARATH Probable mediator of RNA polymerase II transcription subunit 26b OS=Arabidopsis thaliana GN=MED26B PE=2 SV=1//0
Bra005882	54.6839	14.2941	1.9357	0.0022478	0.03401	sp|Q9D554|SF3A3_MOUSE Splicing factor 3A subunit 3 OS=Mus musculus GN=Sf3a3 PE=2 SV=2//3.29777e-117
Bra005885	13.2908	0	Inf	0.00022192	0.005346	-//-
Bra005889	10.6751	0.376468	4.8256	0.0036051	0.048611	-//-
Bra005907	61.0023	4.77951	3.6739	1.77e-07	1.01e-05	sp|P46665|HAT14_ARATH Homeobox-leucine zipper protein HAT14 OS=Arabidopsis thaliana GN=HAT14 PE=2 SV=3//8.20099e-142
Bra005908	791.349	177.987	2.1525	5.19e-07	2.64e-05	sp|Q9FVQ1|NUCL1_ARATH Nucleolin 1 OS=Arabidopsis thaliana GN=NUCL1 PE=1 SV=1//6.42235e-10
Bra005918	18.8289	0	Inf	9.08e-06	0.00034565	sp|Q9M5J9|PGIP1_ARATH Polygalacturonase inhibitor 1 OS=Arabidopsis thaliana GN=PGIP1 PE=2 SV=1//6.47809e-80
Bra005919	146.435	465.44	-1.6683	6.46e-05	0.0018862	sp|Q9M5J8|PGIP2_ARATH Polygalacturonase inhibitor 2 OS=Arabidopsis thaliana GN=PGIP2 PE=2 SV=2//7.35496e-148
Bra005922	7.95807	146.808	-4.2054	0.00023681	0.0056162	sp|Q9LHE3|ASPG2_ARATH Protein ASPARTIC PROTEASE IN GUARD CELL 2 OS=Arabidopsis thaliana GN=ASPG2 PE=2 SV=1//1.42102e-44
Bra005926	0.59243	14.7598	-4.6389	0.00096254	0.0174	-//-
Bra005949	58.5303	210.455	-1.8463	4.65e-05	0.0014324	sp|Q9FLR1|MYB29_ARATH Transcription factor MYB29 OS=Arabidopsis thaliana GN=MYB29 PE=1 SV=1//6.23256e-153
Bra005962	11.6757	0	Inf	0.00059248	0.011876	sp|Q9SD82|RFA1B_ARATH Replication protein A 70 kDa DNA-binding subunit B OS=Arabidopsis thaliana GN=RPA1B PE=3 SV=1//3.15582e-74
Bra005965	0.647969	99.1977	-7.2582	5.44e-17	1.31e-14	-//-
Bra005970	106.539	19.4123	2.4563	2.29e-05	0.00077659	sp|Q8LPN7|RNG1L_ARATH E3 ubiquitin-protein ligase RING1-like OS=Arabidopsis thaliana GN=At3g19950 PE=1 SV=1//2.30941e-21
Bra005979	3.34737	70.3447	-4.3933	4.52e-09	3.48e-07	sp|Q9LEY1|SCP35_ARATH Serine carboxypeptidase-like 35 OS=Arabidopsis thaliana GN=SCPL35 PE=2 SV=1//0
Bra005980	113.651	24.1034	2.2373	0.0028687	0.041043	sp|Q43316|HEM3_ARATH Porphobilinogen deaminase, chloroplastic OS=Arabidopsis thaliana GN=HEMC PE=1 SV=1//0
Bra005990	132.149	44.5598	1.5684	0.0026837	0.03899	sp|Q8H0T9|KTNB1_ARATH Katanin p80 WD40 repeat-containing subunit B1 homolog OS=Arabidopsis thaliana GN=At5g23430 PE=2 SV=3//0
Bra005998	576.221	1321.7	-1.1977	0.0035922	0.048456	sp|Q9FNN5|NDUV1_ARATH NADH dehydrogenase [ubiquinone] flavoprotein 1, mitochondrial OS=Arabidopsis thaliana GN=At5g08530 PE=2 SV=1//0
Bra006006	117.826	36.2297	1.7014	0.0010059	0.018026	sp|Q0WV90|TPR1_ARATH Topless-related protein 1 OS=Arabidopsis thaliana GN=TPR1 PE=1 SV=3//6.24433e-19
Bra006021	23.4547	112.217	-2.2584	2.46e-05	0.00082537	sp|B2JQW2|MHPC_BURP8 2-hydroxy-6-oxononadienedioate/2-hydroxy-6-oxononatrienedioate hydrolase OS=Burkholderia phymatum (strain DSM 17167 / STM815) GN=mhpC PE=3 SV=1//5.49566e-14
Bra006022	77.9184	782.789	-3.3286	2.25e-09	1.82e-07	sp|Q9FY68|PUMP6_ARATH Mitochondrial uncoupling protein 6 OS=Arabidopsis thaliana GN=PUMP6 PE=2 SV=1//2.2507e-173
Bra006032	1.36117	20.7986	-3.9336	0.00026468	0.006151	sp|Q749B4|RL17_GEOSL 50S ribosomal protein L17 OS=Geobacter sulfurreducens (strain ATCC 51573 / DSM 12127 / PCA) GN=rplQ PE=3 SV=1//4.39756e-37
Bra006034	3.81904	187.164	-5.6149	2.31e-17	6.11e-15	sp|Q5M755|PAP7_ARATH Probable plastid-lipid-associated protein 7, chloroplastic OS=Arabidopsis thaliana GN=PAP7 PE=2 SV=1//7.93092e-160
Bra006073	97.1508	245.175	-1.3355	0.0030924	0.043476	sp|Q1T7B8|CENPO_CHICK Centromere protein O OS=Gallus gallus GN=CENPO PE=1 SV=2//9.89897e-06
Bra006103	484.119	1104.73	-1.1903	0.0032356	0.044932	sp|P46644|AAT3_ARATH Aspartate aminotransferase 3, chloroplastic OS=Arabidopsis thaliana GN=ASP3 PE=1 SV=1//0
Bra006104	67.7516	187.552	-1.469	0.0017387	0.027882	sp|Q9LYD9|EMF1_ARATH Protein EMBRYONIC FLOWER 1 OS=Arabidopsis thaliana GN=EMF1 PE=1 SV=1//0
Bra006116	25.2787	0	Inf	2.62e-07	1.44e-05	sp|P82413|RK19_SPIOL 50S ribosomal protein L19, chloroplastic OS=Spinacia oleracea GN=RPL19 PE=1 SV=2//1.14716e-38
Bra006117	501.207	194.633	1.3646	0.0014866	0.02452	sp|P42027|NDUS7_BRAOL NADH dehydrogenase [ubiquinone] iron-sulfur protein 7, mitochondrial OS=Brassica oleracea PE=2 SV=1//5.98699e-112
Bra006136	42.154	220.593	-2.3876	8.38e-07	4.02e-05	sp|Q9JJA2|COG8_MOUSE Conserved oligomeric Golgi complex subunit 8 OS=Mus musculus GN=Cog8 PE=2 SV=3//1.5645e-89
Bra006140	48.4423	188.012	-1.9565	4.69e-05	0.0014407	sp|Q9LYG9|MSL10_ARATH Mechanosensitive ion channel protein 10 OS=Arabidopsis thaliana GN=MSL10 PE=1 SV=1//0
Bra006166	3.29183	23.6743	-2.8464	0.0017145	0.027601	sp|Q9LXV2|MYB46_ARATH Transcription factor MYB46 OS=Arabidopsis thaliana GN=MYB46 PE=2 SV=1//2.18008e-144
Bra006198	203.635	70.7444	1.5253	0.00087173	0.01604	sp|P37841|UCRI_SOLTU Cytochrome b-c1 complex subunit Rieske, mitochondrial OS=Solanum tuberosum GN=FES1 PE=1 SV=1//3.22597e-132
Bra006201	195.278	627.963	-1.6852	7.47e-05	0.0021258	sp|Q9SF32|IQD1_ARATH Protein IQ-DOMAIN 1 OS=Arabidopsis thaliana GN=IQD1 PE=1 SV=1//2.33837e-22
Bra006214	1.99945	18.4432	-3.2054	0.0019168	0.03015	sp|Q39295|AGL15_BRANA Agamous-like MADS-box protein AGL15 OS=Brassica napus GN=AGL15 PE=3 SV=1//8.92598e-178
Bra006218	951.92	132.298	2.847	1.19e-10	1.21e-08	sp|Q9FFY9|TRP4_ARATH Telomere repeat-binding protein 4 OS=Arabidopsis thaliana GN=TRP4 PE=1 SV=1//0
Bra006245	41.0511	10.1354	2.018	0.0035465	0.048053	sp|Q8MR62|VIAF1_DROME Viral IAP-associated factor homolog OS=Drosophila melanogaster GN=viaf PE=1 SV=1//1.1471e-25
Bra006270	0.351754	60.7868	-7.433	5.77e-13	8.12e-11	sp|P54904|P5CR1_ARATH Pyrroline-5-carboxylate reductase OS=Arabidopsis thaliana GN=PROC1 PE=2 SV=1//2.62041e-151
Bra006271	7.50493	92.0292	-3.6162	7.4e-08	4.53e-06	sp|Q9ZVX4|U90A1_ARATH UDP-glycosyltransferase 90A1 OS=Arabidopsis thaliana GN=UGT90A1 PE=2 SV=1//6.27974e-162
Bra006290	210.03	7.218	4.8629	1.2e-12	1.62e-10	sp|A9IM57|RL27_BART1 50S ribosomal protein L27 OS=Bartonella tribocorum (strain CIP 105476 / IBS 506) GN=rpmA PE=3 SV=1//2.3667e-31
Bra006312	20.1019	0	Inf	0.0029657	0.042089	sp|Q9SUY0|FB244_ARATH F-box protein At4g22390 OS=Arabidopsis thaliana GN=At4g22390 PE=2 SV=3//2.13074e-173
Bra006340	117.273	297.081	-1.341	0.0021084	0.032482	sp|Q8LD03|RS73_ARATH 40S ribosomal protein S7-3 OS=Arabidopsis thaliana GN=RPS7C PE=1 SV=2//3.47618e-131
Bra006363	231.763	73.0761	1.6652	0.00028532	0.006516	sp|P50027|DNAJH_SYNY3 DnAJ-like protein slr0093 OS=Synechocystis sp. (strain PCC 6803 / Kazusa) GN=slr0093 PE=3 SV=1//2.67664e-17
Bra006364	406.707	45.5212	3.1594	3.7e-11	4.06e-09	-//-
Bra006375	243.705	69.838	1.803	0.00033778	0.0074756	sp|Q8W0Z6|AP5M_ARATH AP-5 complex subunit mu OS=Arabidopsis thaliana GN=AP5M PE=2 SV=1//0
Bra006380	72.8454	4.93073	3.885	0.0034823	0.047459	-//-
Bra006386	2.68972	35.3582	-3.7165	9.32e-06	0.0003539	-//-
Bra006407	64.0939	180.025	-1.4899	0.001533	0.025155	sp|Q9SWW6|CESA7_ARATH Cellulose synthase A catalytic subunit 7 [UDP-forming] OS=Arabidopsis thaliana GN=CESA7 PE=1 SV=1//0
Bra006457	232.268	83.689	1.4727	0.0014884	0.024537	sp|Q5S2C3|PIR_ARATH Protein PIR OS=Arabidopsis thaliana GN=PIR PE=1 SV=2//0
Bra006472	255.266	88.3263	1.5311	0.00070324	0.01359	sp|Q8VYW2|BAM9_ARATH Inactive beta-amylase 9 OS=Arabidopsis thaliana GN=BAM9 PE=2 SV=1//2.54144e-141
Bra006480	30.6695	6.31384	2.2802	0.0032707	0.045325	sp|Q93ZK9|FDL29_ARATH F-box/FBD/LRR-repeat protein At5g18770 OS=Arabidopsis thaliana GN=At5g18770 PE=2 SV=1//4.754e-31
Bra006537	188.028	506.573	-1.4298	0.00081818	0.015313	sp|Q94A82|NUD19_ARATH Nudix hydrolase 19, chloroplastic OS=Arabidopsis thaliana GN=NUDT19 PE=1 SV=1//0
Bra006570	12.4648	157.433	-3.6588	4.23e-10	3.89e-08	-//-
Bra006574	24.3899	0.376468	6.0176	0.0017774	0.028445	-//-
Bra006576	25.7494	2.53391	3.3451	0.00023082	0.0055118	sp|P32295|ARG7_VIGRR Indole-3-acetic acid-induced protein ARG7 OS=Vigna radiata var. radiata GN=ARG7 PE=2 SV=1//8.52319e-18
Bra006636	3.81376	24.0984	-2.6597	0.0019726	0.030787	sp|Q9FGP9|RER1_ARATH Protein RETICULATA-RELATED 1 OS=Arabidopsis thaliana GN=RER1 PE=2 SV=1//0
Bra006697	21.0004	159.057	-2.9211	5.17e-06	0.00020668	sp|P19037|HS181_ARATH 18.1 kDa class I heat shock protein OS=Arabidopsis thaliana GN=HSP18.1 PE=2 SV=1//7.36882e-79
Bra006699	111.298	0.356194	8.2875	5.95e-13	8.34e-11	sp|P0CG89|H4_SOYBN Histone H4 OS=Glycine max PE=3 SV=1//3.58019e-51
Bra006702	2.2172	328.546	-7.2112	3.79e-10	3.55e-08	-//-
Bra006711	1.36117	33.5669	-4.6241	7.16e-05	0.0020554	sp|Q9LTH7|ACH12_ARATH 1-aminocyclopropane-1-carboxylate oxidase homolog 12 OS=Arabidopsis thaliana GN=At5g59540 PE=2 SV=1//0
Bra006727	5.98155	53.3315	-3.1564	0.003569	0.048241	-//-
Bra006740	146.025	32.0775	2.1866	7.15e-05	0.0020554	-//-
Bra006751	0	15.7175	#NAME?	3.45e-05	0.0010955	sp|P92985|RBP1C_ARATH Ran-binding protein 1 homolog c OS=Arabidopsis thaliana GN=RANBP1C PE=2 SV=1//6.37593e-09
Bra006756	840.031	188.91	2.1527	5.6e-07	2.83e-05	sp|O65458|BGL03_ARATH Beta-glucosidase 3 OS=Arabidopsis thaliana GN=BGLU3 PE=3 SV=2//0
Bra006765	14.2808	0	Inf	0.00012361	0.0032714	sp|Q93ZK9|FDL29_ARATH F-box/FBD/LRR-repeat protein At5g18770 OS=Arabidopsis thaliana GN=At5g18770 PE=2 SV=1//1.17463e-120
Bra006777	2484.06	985.135	1.3343	0.001026	0.018318	sp|Q9LVM2|NDHN_ARATH NAD(P)H-quinone oxidoreductase subunit N, chloroplastic OS=Arabidopsis thaliana GN=ndhN PE=2 SV=1//5.46252e-122
Bra006826	12.44	52.3438	-2.073	0.0013887	0.023265	sp|Q9LVC6|VILI5_ARATH Villin-5 OS=Arabidopsis thaliana GN=VLN5 PE=2 SV=1//0
Bra006835	3867.27	1559.13	1.3106	0.0014001	0.023422	-//-
Bra006851	141.115	47.1102	1.5828	0.0014783	0.024407	sp|Q5HZ36|GAT21_ARATH GATA transcription factor 21 OS=Arabidopsis thaliana GN=GATA21 PE=1 SV=2//3.42515e-142
Bra006865	883.635	172.557	2.3564	3.72e-05	0.0011676	sp|Q9FE63|PROF5_ARATH Profilin-5 OS=Arabidopsis thaliana GN=PRO5 PE=2 SV=1//3.35181e-73
Bra006873	1402.37	610.997	1.1986	0.0023433	0.035117	sp|Q9FID8|Y5900_ARATH Putative receptor-like protein kinase At5g39000 OS=Arabidopsis thaliana GN=At5g39000 PE=3 SV=1//0
Bra006908	974.739	275.995	1.8204	9.41e-06	0.00035651	sp|Q9FEB5|DSP4_ARATH Phosphoglucan phosphatase DSP4, chloroplastic OS=Arabidopsis thaliana GN=DSP4 PE=1 SV=1//0
Bra006919	1.92098	21.2989	-3.4709	0.00076582	0.014565	-//-
Bra006926	0.328828	27.2939	-6.3751	7.59e-07	3.7e-05	-//-
Bra006941	114.476	31.4546	1.8637	0.00037306	0.0080826	-//-
Bra006985	3299.06	18.2435	7.4985	9.57e-09	6.93e-07	sp|P45724|PAL2_ARATH Phenylalanine ammonia-lyase 2 OS=Arabidopsis thaliana GN=PAL2 PE=1 SV=2//0
Bra006992	56.8606	156.372	-1.4595	0.0027891	0.040203	sp|Q8VYU8|ICR5_ARATH Interactor of constitutive active ROPs 5 OS=Arabidopsis thaliana GN=ICR5 PE=1 SV=2//4.64131e-160
Bra007002	176.434	23.8031	2.8899	3.32e-08	2.18e-06	sp|Q43349|CP29A_ARATH 29 kDa ribonucleoprotein, chloroplastic OS=Arabidopsis thaliana GN=CP29A PE=2 SV=2//1.27811e-12
Bra007072	28.9398	4.63536	2.6423	0.0013369	0.02257	sp|Q9M2U4|SRS6_ARATH Protein SHI RELATED SEQUENCE 6 OS=Arabidopsis thaliana GN=SRS6 PE=2 SV=1//6.00026e-71
Bra007092	65.3432	0.712389	6.5192	1.23e-12	1.64e-10	sp|Q1G3L1|TIM21_ARATH Probable mitochondrial import inner membrane translocase subunit TIM21 OS=Arabidopsis thaliana GN=TIM21 PE=1 SV=1//1.28812e-111
Bra007102	191.045	472.518	-1.3065	0.0018233	0.029013	-//-
Bra007133	20.2668	0	Inf	4.66e-06	0.00018939	sp|Q84WU6|ARFQ_ARATH Auxin response factor 17 OS=Arabidopsis thaliana GN=ARF17 PE=2 SV=1//3.26588e-15
Bra007140	147.251	25.2663	2.543	8.81e-07	4.21e-05	sp|P94026|RBCMT_TOBAC Ribulose-1,5 bisphosphate carboxylase/oxygenase large subunit N-methyltransferase, chloroplastic OS=Nicotiana tabacum GN=RBCMT PE=2 SV=1//3.62948e-14
Bra007141	903.073	2535.31	-1.4892	0.00035939	0.0078589	sp|Q9M2V5|AB18G_ARATH ABC transporter G family member 18 OS=Arabidopsis thaliana GN=ABCG18 PE=2 SV=1//0
Bra007143	65.8846	0.356194	7.5311	3.27e-11	3.67e-09	sp|Q9FME0|RFA1D_ARATH Replication protein A 70 kDa DNA-binding subunit D OS=Arabidopsis thaliana GN=RPA1D PE=2 SV=1//1.96068e-06
Bra007206	12.1156	50.4575	-2.0582	0.0027394	0.039628	sp|Q9LY46|TBL29_ARATH Protein ESKIMO 1 OS=Arabidopsis thaliana GN=ESK1 PE=1 SV=1//0
Bra007218	820.078	106.598	2.9436	3.85e-05	0.0012033	-//-
Bra007226	23.5498	0	Inf	5.19e-05	0.0015755	sp|Q9H2H9|S38A1_HUMAN Sodium-coupled neutral amino acid transporter 1 OS=Homo sapiens GN=SLC38A1 PE=1 SV=1//6.55362e-14
Bra007233	171.901	571.156	-1.7323	4.54e-05	0.0014023	sp|Q9LYL6|Y3270_ARATH WEB family protein At3g56270 OS=Arabidopsis thaliana GN=At3g56270 PE=2 SV=1//1.93098e-168
Bra007328	91.0688	254.829	-1.4845	0.0015662	0.025594	-//-
Bra007329	258.181	881.095	-1.7709	0.00081888	0.015313	sp|O22941|PXM16_ARATH Zinc-metallopeptidase, peroxisomal OS=Arabidopsis thaliana GN=PXM16 PE=2 SV=1//0
Bra007339	1.33824	114.876	-6.4236	2.67e-17	6.81e-15	-//-
Bra007357	41.5748	1.08886	5.2548	2.24e-08	1.51e-06	sp|Q8LGB6|ZED1_ARATH Non-functional pseudokinase ZED1 OS=Arabidopsis thaliana GN=ZED1 PE=1 SV=1//6.46275e-87
Bra007394	206.251	534.543	-1.3739	0.001122	0.019678	sp|Q8LB17|RBL15_ARATH Rhomboid-like protein 15 OS=Arabidopsis thaliana GN=RBL15 PE=1 SV=2//0
Bra007417	266.983	720.419	-1.4321	0.00067769	0.013246	sp|Q9LXS6|CISY2_ARATH Citrate synthase 2, peroxisomal OS=Arabidopsis thaliana GN=CSY2 PE=2 SV=1//0
Bra007436	3.5916	101.288	-4.8177	1.1e-12	1.5e-10	sp|Q1PED9|FBL63_ARATH F-box/LRR-repeat protein At3g59190 OS=Arabidopsis thaliana GN=At3g59190 PE=2 SV=1//2.25802e-36
Bra007454	73.6231	20.8808	1.818	0.0017043	0.027504	-//-
Bra007495	33.7471	1.63682	4.3658	0.0015693	0.025615	sp|Q9M1Y0|ATG4B_ARATH Cysteine protease ATG4b OS=Arabidopsis thaliana GN=ATG4B PE=1 SV=1//0
Bra007499	216.222	524.212	-1.2776	0.0031087	0.043612	sp|Q56Y85|MAP22_ARATH Methionine aminopeptidase 2B OS=Arabidopsis thaliana GN=MAP2B PE=2 SV=2//0
Bra007512	75.2928	20.2162	1.897	0.00065071	0.01284	sp|Q8VY84|KCY1_ARATH Probable UMP-CMP kinase 1 OS=Arabidopsis thaliana GN=UMK1 PE=2 SV=1//3.60399e-111
Bra007514	52.6722	9.20989	2.5158	0.00016693	0.0042026	-//-
Bra007546	207.137	49.3501	2.0695	0.00015907	0.0040542	-//-
Bra007569	40.5071	398.626	-3.2988	3.57e-11	3.97e-09	sp|Q9LZX4|FLA10_ARATH Fasciclin-like arabinogalactan protein 10 OS=Arabidopsis thaliana GN=FLA10 PE=1 SV=1//0
Bra007572	78.9936	297.481	-1.913	2.16e-05	0.00073921	sp|Q9M2F1|RS272_ARATH 40S ribosomal protein S27-2 OS=Arabidopsis thaliana GN=RPS27B PE=2 SV=2//2.79748e-44
Bra007582	15.0328	0.376468	5.3194	0.00037503	0.0081201	-//-
Bra007587	62.3238	14.0108	2.1532	0.00043627	0.00921	sp|Q9M2E0|RH12_ARATH DEAD-box ATP-dependent RNA helicase 12 OS=Arabidopsis thaliana GN=RH12 PE=2 SV=1//0
Bra007596	229.623	44.4476	2.3691	1.18e-06	5.52e-05	sp|Q9M2D2|YU88_ARATH UPF0187 protein At3g61320, chloroplastic OS=Arabidopsis thaliana GN=At3g61320 PE=2 SV=2//0
Bra007629	189.068	1.63682	6.8519	3.53e-22	1.64e-19	sp|Q9SKK8|ATL22_ARATH RING-H2 finger protein ATL22 OS=Arabidopsis thaliana GN=ATL22 PE=2 SV=2//1.73572e-69
Bra007636	72.6684	235.638	-1.6972	0.00030448	0.0068835	sp|Q9SLP1|C78A9_ARATH Cytochrome P450 78A9 OS=Arabidopsis thaliana GN=CYP78A9 PE=2 SV=1//0
Bra007649	264.783	25.1103	3.3985	6.64e-12	8.17e-10	sp|Q9XGP7|OMT15_ORYSJ Tricin synthase 1 OS=Oryza sativa subsp. japonica GN=ROMT-15 PE=1 SV=1//1.31122e-55
Bra007667	1077.59	34.9809	4.9451	2.52e-23	1.57e-20	-//-
Bra007669	706.552	239.692	1.5596	0.0001876	0.0046728	sp|Q3EAF9|P2C49_ARATH Probable protein phosphatase 2C 49 OS=Arabidopsis thaliana GN=At3g62260 PE=2 SV=1//0
Bra007680	13.2071	61.9186	-2.2291	0.00028778	0.006563	sp|Q94A64|FB251_ARATH F-box protein At5g03970 OS=Arabidopsis thaliana GN=At5g03970 PE=2 SV=1//2.24291e-106
Bra007681	210.284	29.4391	2.8365	1.51e-08	1.06e-06	-//-
Bra007718	184.32	57.2621	1.6866	0.00028307	0.0064765	sp|Q9LYC5|GRC14_ARATH Glutaredoxin-C14 OS=Arabidopsis thaliana GN=GRXC14 PE=3 SV=1//1.66065e-68
Bra007729	321.734	133.966	1.264	0.0036566	0.049063	sp|Q8LB60|CCU31_ARATH Cyclin-U3-1 OS=Arabidopsis thaliana GN=CYCU3-1 PE=1 SV=2//2.46441e-113
Bra007780	3.58805	44.7834	-3.6417	3.74e-06	0.00015467	-//-
Bra007796	58.6686	3.60956	4.0227	6.43e-08	4e-06	sp|Q9LYN0|PR1B1_ARATH PRA1 family protein B1 OS=Arabidopsis thaliana GN=PRA1B1 PE=1 SV=1//4.2284e-49
Bra007860	584.035	9.76604	5.9021	7.86e-27	6.03e-24	sp|Q2MHE4|HT1_ARATH Serine/threonine-protein kinase HT1 OS=Arabidopsis thaliana GN=HT1 PE=1 SV=1//3.37701e-93
Bra007932	1.5463	22.7529	-3.8792	0.0013358	0.022563	sp|Q9CAB6|UEV1B_ARATH Ubiquitin-conjugating enzyme E2 variant 1B OS=Arabidopsis thaliana GN=UEV1B PE=1 SV=1//1.37698e-100
Bra007933	0.328828	92.4287	-8.1349	2.64e-17	6.8e-15	-//-
Bra007938	5.43057	1305.74	-7.9095	2.9e-15	5.4e-13	-//-
Bra007947	79.3289	1.82152	5.4446	4.92e-05	0.0015	sp|Q941R6|MLP31_ARATH MLP-like protein 31 OS=Arabidopsis thaliana GN=MLP31 PE=2 SV=2//2.99339e-77
Bra007950	215.72	642.2	-1.5739	0.00023898	0.0056535	sp|Q941R6|MLP31_ARATH MLP-like protein 31 OS=Arabidopsis thaliana GN=MLP31 PE=2 SV=2//4.54836e-20
Bra007951	62.7919	15.5654	2.0122	0.0018872	0.029756	-//-
Bra007976	43.6245	4.98653	3.129	5.69e-05	0.0017053	-//-
Bra008053	1352.6	4.86172	8.12	9.01e-43	4.24e-39	sp|Q9CAK1|RLM1B_ARATH Disease resistance protein RML1B OS=Arabidopsis thaliana GN=RLM1B PE=2 SV=1//1.13833e-104
Bra008055	4787.84	21.9544	7.7687	4.45e-46	4.68e-42	sp|Q9FI14|TAO1_ARATH Disease resistance protein TAO1 OS=Arabidopsis thaliana GN=TAO1 PE=3 SV=1//1.40164e-44
Bra008056	258.498	0.732663	8.4628	1.07e-07	6.37e-06	sp|Q40392|TMVRN_NICGU TMV resistance protein N OS=Nicotiana glutinosa GN=N PE=1 SV=1//1.18501e-33
Bra008057	356.272	98.2115	1.859	2.57e-05	0.00085716	sp|B2VA83|SURE_SULSY 5&apos;-nucleotidase SurE OS=Sulfurihydrogenibium sp. (strain YO3AOP1) GN=surE PE=3 SV=1//2.83651e-22
Bra008101	38.1551	6.7117	2.5071	0.0006043	0.012062	sp|Q8VY81|NUD21_ARATH Nudix hydrolase 21, chloroplastic OS=Arabidopsis thaliana GN=NUDT21 PE=2 SV=1//4.57775e-92
Bra008167	441.473	143.152	1.6248	0.00011024	0.00297	sp|Q9XI23|BOR4_ARATH Boron transporter 4 OS=Arabidopsis thaliana GN=BOR4 PE=2 SV=1//0
Bra008241	249.004	748.326	-1.5875	0.00048751	0.010085	sp|Q00624|ASOL_BRANA L-ascorbate oxidase homolog OS=Brassica napus GN=Bp10 PE=2 SV=1//0
Bra008253	297.454	109.449	1.4424	0.00094064	0.017079	sp|Q56XW8|FBL30_ARATH F-box/LRR-repeat protein At1g48400 OS=Arabidopsis thaliana GN=At1g48400 PE=2 SV=2//2.82035e-21
Bra008265	1550.04	667.392	1.2157	0.0022559	0.034069	sp|P22686|CB2_CHLMO Chlorophyll a-b binding protein of LHCII type I, chloroplastic OS=Chlamydomonas moewusii PE=2 SV=1//6.89337e-62
Bra008281	46.8236	3.93115	3.5742	5.49e-06	0.00021792	sp|Q8S3U9|SEC5A_ARATH Exocyst complex component SEC5A OS=Arabidopsis thaliana GN=SEC5A PE=1 SV=1//3.79487e-18
Bra008282	149.766	21.3324	2.8116	3.88e-07	2.05e-05	sp|Q8S3U9|SEC5A_ARATH Exocyst complex component SEC5A OS=Arabidopsis thaliana GN=SEC5A PE=1 SV=1//9.27519e-42
Bra008296	2.54603	24.064	-3.2406	0.00072861	0.013984	sp|Q94CA0|LAZH1_ARATH Protein LAZ1 homolog 1 OS=Arabidopsis thaliana GN=At1g77220 PE=2 SV=1//1.43656e-89
Bra008303	109.795	4.38369	4.6465	8e-12	9.8e-10	sp|P93111|HEM11_CUCSA Glutamyl-tRNA reductase 1, chloroplastic OS=Cucumis sativus GN=HEMA1 PE=2 SV=1//6.29712e-09
Bra008312	29.4132	0.376468	6.2878	0.00094922	0.017197	sp|Q9SIV2|PSD2A_ARATH 26S proteasome non-ATPase regulatory subunit 2 homolog A OS=Arabidopsis thaliana GN=RPN1A PE=1 SV=2//4.98876e-19
Bra008318	71.2473	0.650449	6.7753	0.00069934	0.013549	-//-
Bra008356	91.6411	9.21101	3.3146	6.14e-08	3.84e-06	sp|Q9M9F0|VQ9_ARATH VQ motif-containing protein 9 OS=Arabidopsis thaliana GN=VQ9 PE=1 SV=1//2.51789e-69
Bra008393	212.178	84.8482	1.3223	0.0036752	0.049166	sp|Q39199|RECAC_ARATH DNA repair protein recA homolog 1, chloroplastic OS=Arabidopsis thaliana GN=RECA PE=2 SV=1//0
Bra008403	250.702	0.547961	8.8377	9.16e-11	9.64e-09	sp|O64530|STR1_ARATH Thiosulfate/3-mercaptopyruvate sulfurtransferase 1, mitochondrial OS=Arabidopsis thaliana GN=STR1 PE=1 SV=1//1.4688e-09
Bra008412	0.296215	88.7568	-8.2271	9.37e-17	2.19e-14	sp|B9DHQ0|TBA5_ARATH Tubulin alpha-5 chain OS=Arabidopsis thaliana GN=TUBA5 PE=1 SV=2//9.79506e-12
Bra008413	272.312	82.7832	1.7179	0.00019669	0.004835	sp|Q9VUV9|U520_DROME Putative U5 small nuclear ribonucleoprotein 200 kDa helicase OS=Drosophila melanogaster GN=l(3)72Ab PE=2 SV=4//6.05312e-82
Bra008427	51.9916	135.178	-1.3785	0.0030903	0.043465	sp|Q8RXZ4|P2C18_ARATH Probable protein phosphatase 2C 18 OS=Arabidopsis thaliana GN=At1g79630 PE=2 SV=1//0
Bra008430	2.01882	52.0227	-4.6876	1.2e-08	8.57e-07	sp|Q9SAG8|DNAJ8_ARATH Chaperone protein dnaJ 8, chloroplastic OS=Arabidopsis thaliana GN=ATJ8 PE=2 SV=1//4.35509e-80
Bra008431	259.538	729.56	-1.4911	0.0004435	0.0093388	sp|Q9SAH0|MRS2A_ARATH Magnesium transporter MRS2-10 OS=Arabidopsis thaliana GN=MRS2-10 PE=2 SV=1//0
Bra008442	406.63	156.182	1.3805	0.0017268	0.027772	sp|Q9SAI4|NIP61_ARATH Aquaporin NIP6-1 OS=Arabidopsis thaliana GN=NIP6-1 PE=1 SV=1//0
Bra008464	70.4308	13.1775	2.4181	0.00023115	0.0055159	sp|P93832|LEU32_ARATH 3-isopropylmalate dehydrogenase 2, chloroplastic OS=Arabidopsis thaliana GN=IMDH2 PE=1 SV=1//0
Bra008489	953.805	256.031	1.8974	5.12e-06	0.00020534	sp|Q9XI29|Y1540_ARATH Uncharacterized protein At1g15400 OS=Arabidopsis thaliana GN=At1g15400 PE=1 SV=2//8.02249e-41
Bra008507	796.464	2255.99	-1.5021	0.00024193	0.0056988	sp|Q9ZSK1|GTOMC_ARATH Tocopherol O-methyltransferase, chloroplastic OS=Arabidopsis thaliana GN=VTE4 PE=2 SV=2//0
Bra008529	485.068	2000.1	-2.0438	7.36e-07	3.61e-05	sp|Q9ZPH9|PMTF_ARATH Probable methyltransferase PMT15 OS=Arabidopsis thaliana GN=At4g00750 PE=2 SV=1//0
Bra008569	1357.52	9982.81	-2.8785	4.09e-06	0.00016799	sp|P37271|PSY_ARATH Phytoene synthase, chloroplastic OS=Arabidopsis thaliana GN=PSY1 PE=2 SV=2//0
Bra008570	12.0178	2134.23	-7.4724	1.1e-32	1.72e-29	sp|Q9FE46|GSTFC_ARATH Glutathione S-transferase F12 OS=Arabidopsis thaliana GN=GSTF12 PE=1 SV=1//8.07913e-122
Bra008589	5.45349	51.0715	-3.2273	0.0023951	0.035783	sp|Q9LFD5|BPA1_ARATH Binding partner of ACD11 1 OS=Arabidopsis thaliana GN=BPA1 PE=1 SV=1//4.55062e-145
Bra008606	328.297	94.2113	1.801	7.18e-05	0.0020554	-//-
Bra008635	4.10557	146.68	-5.159	6.39e-16	1.27e-13	-//-
Bra008637	0	16.3468	#NAME?	3.12e-05	0.0010034	-//-
Bra008638	10.3057	65.9686	-2.6783	1.64e-05	0.00058158	sp|Q9T0L2|CSLAF_ARATH Probable mannan synthase 15 OS=Arabidopsis thaliana GN=CSLA15 PE=3 SV=2//0
Bra008641	0	12.1346	#NAME?	0.00048646	0.010076	sp|P10978|POLX_TOBAC Retrovirus-related Pol polyprotein from transposon TNT 1-94 OS=Nicotiana tabacum PE=2 SV=1//8.79596e-163
Bra008651	60.4706	352.387	-2.5429	0.00065202	0.012859	sp|Q9LFR7|CXE17_ARATH Probable carboxylesterase 17 OS=Arabidopsis thaliana GN=CXE17 PE=2 SV=1//0
Bra008655	20.056	95.5786	-2.2527	2.93e-05	0.00095549	-//-
Bra008657	494.568	5.34886	6.5308	4.49e-29	4.93e-26	sp|Q2QDF6|DET2_GOSHI Steroid 5-alpha-reductase DET2 OS=Gossypium hirsutum GN=DET2 PE=1 SV=1//4.39901e-18
Bra008692	143.886	479.405	-1.7363	6.56e-05	0.0019074	-//-
Bra008702	60.9494	178.665	-1.5516	0.0011863	0.020511	sp|Q94A21|SPX4_ARATH SPX domain-containing protein 4 OS=Arabidopsis thaliana GN=SPX4 PE=2 SV=1//2.86892e-151
Bra008703	14.6458	80.75	-2.463	0.0022367	0.033889	sp|P55217|CGS1_ARATH Cystathionine gamma-synthase 1, chloroplastic OS=Arabidopsis thaliana GN=CGS1 PE=1 SV=3//0
Bra008704	65.4517	0.356194	7.5216	1.87e-13	2.75e-11	-//-
Bra008711	32.341	291.654	-3.1728	1.46e-10	1.46e-08	sp|Q1PDW5|FTSH6_ARATH ATP-dependent zinc metalloprotease FTSH 6, chloroplastic OS=Arabidopsis thaliana GN=FTSH6 PE=2 SV=1//0
Bra008725	21.2401	2.47197	3.1031	0.0012797	0.021816	sp|F4IN32|MCC06_ARATH MATH domain and coiled-coil domain-containing protein At2g42460 OS=Arabidopsis thaliana GN=At2g42460 PE=2 SV=1//1.96568e-77
Bra008734	465.305	110.95	2.0683	1.73e-06	7.75e-05	sp|Q9ZVX4|U90A1_ARATH UDP-glycosyltransferase 90A1 OS=Arabidopsis thaliana GN=UGT90A1 PE=2 SV=1//0
Bra008737	510.369	1287.24	-1.3347	0.0009911	0.017818	sp|Q9S7E4|FDH_ARATH Formate dehydrogenase, mitochondrial OS=Arabidopsis thaliana GN=FDH1 PE=1 SV=1//0
Bra008738	6.69389	41.4896	-2.6318	0.00025233	0.0059099	sp|Q9LER0|PP381_ARATH Pentatricopeptide repeat-containing protein At5g14770, mitochondrial OS=Arabidopsis thaliana GN=At5g14770 PE=3 SV=2//9.07941e-18
Bra008741	98.1339	7.34782	3.7394	2.5e-09	2.01e-07	-//-
Bra008766	304.008	1034.66	-1.767	1.4e-05	0.00050838	sp|P42732|RR13_ARATH 30S ribosomal protein S13, chloroplastic OS=Arabidopsis thaliana GN=RPS13 PE=2 SV=1//5.2508e-106
Bra008770	266.779	39.7615	2.7462	1.23e-08	8.71e-07	sp|Q8MR62|VIAF1_DROME Viral IAP-associated factor homolog OS=Drosophila melanogaster GN=viaf PE=1 SV=1//1.98031e-29
Bra008806	44.4851	0	Inf	6.02e-05	0.001778	sp|Q38910|XTH23_ARATH Probable xyloglucan endotransglucosylase/hydrolase protein 23 OS=Arabidopsis thaliana GN=XTH23 PE=2 SV=1//0
Bra008856	370.067	945.342	-1.353	0.0013645	0.022953	-//-
Bra008863	313.454	101.842	1.6219	0.00025427	0.0059427	sp|F4K2F0|EML3_ARATH Protein EMSY-LIKE 3 OS=Arabidopsis thaliana GN=EML3 PE=1 SV=1//0
Bra008906	4.27746	30.8019	-2.8482	0.00075255	0.014352	sp|Q9FMP0|MD19A_ARATH Mediator of RNA polymerase II transcription subunit 19a OS=Arabidopsis thaliana GN=MED19A PE=1 SV=1//1.76077e-61
Bra008919	169.879	31.8227	2.4164	2.15e-06	9.46e-05	sp|Q8RUF8|NILP3_ARATH Omega-amidase,chloroplastic OS=Arabidopsis thaliana GN=NLP3 PE=1 SV=1//0
Bra008920	1199.31	6.27329	7.5788	1.53e-06	6.94e-05	sp|P29830|HS176_ARATH 17.6 kDa class II heat shock protein OS=Arabidopsis thaliana GN=HSP17.6 PE=2 SV=1//8.8489e-85
Bra008927	27.5452	0	Inf	9.03e-08	5.41e-06	sp|Q07379|YD057_YEAST Putative uncharacterized protein YDL057W OS=Saccharomyces cerevisiae (strain ATCC 204508 / S288c) GN=YDL057W PE=4 SV=1//1.7326e-10
Bra008929	22.7432	126.729	-2.4782	5.86e-05	0.0017453	-//-
Bra008940	15.0319	4249.85	-8.1432	3.17e-10	3.05e-08	-//-
Bra008942	63.1004	4.80685	3.7145	1.69e-07	9.65e-06	sp|Q8VY07|EPN1_ARATH Clathrin interactor EPSIN 1 OS=Arabidopsis thaliana GN=EPSIN1 PE=1 SV=1//9.50338e-28
Bra008947	1153.38	512.994	1.1689	0.0036271	0.048806	sp|Q9C942|CSE_ARATH Caffeoylshikimate esterase OS=Arabidopsis thaliana GN=CSE PE=1 SV=1//2.98587e-40
Bra008948	13.9573	0.356194	5.2922	0.0005993	0.011984	sp|Q7JW12|TMX2_DROME Thioredoxin-related transmembrane protein 2 homolog OS=Drosophila melanogaster GN=CG11007 PE=2 SV=1//2.19047e-15
Bra008956	72.0203	204.182	-1.5034	0.0016819	0.02717	sp|Q9S7G7|MB3R1_ARATH Myb-related protein 3R-1 OS=Arabidopsis thaliana GN=MYB3R-1 PE=2 SV=1//2.37105e-148
Bra008961	569.753	214.453	1.4097	0.001078	0.019079	sp|P82715|PPD5_ARATH PsbP domain-containing protein 5, chloroplastic OS=Arabidopsis thaliana GN=PPD5 PE=1 SV=3//1.34109e-153
Bra008967	375.443	119.596	1.6504	0.00021199	0.0051444	sp|Q38854|DXS_ARATH 1-deoxy-D-xylulose-5-phosphate synthase, chloroplastic OS=Arabidopsis thaliana GN=DXS PE=1 SV=2//0
Bra008974	544.752	114.253	2.2534	2.66e-07	1.46e-05	-//-
Bra008978	20.5162	0	Inf	0.0024654	0.036646	sp|P93295|M310_ARATH Uncharacterized mitochondrial protein AtMg00310 OS=Arabidopsis thaliana GN=AtMg00310 PE=4 SV=1//2.05094e-36
Bra008981	45.8231	7.2312	2.6638	0.00042749	0.0090654	sp|Q3E6T0|PT525_ARATH Probable sugar phosphate/phosphate translocator At5g25400 OS=Arabidopsis thaliana GN=At5g25400 PE=2 SV=1//0
Bra009008	158.51	44.2549	1.8407	0.00020238	0.0049498	sp|Q8LAY8|P2C69_ARATH Probable protein phosphatase 2C 69 OS=Arabidopsis thaliana GN=At5g10740 PE=2 SV=1//0
Bra009019	283.775	56.8355	2.3199	4.55e-07	2.34e-05	sp|Q6WNQ8|C81E8_MEDTR Cytochrome P450 81E8 OS=Medicago truncatula GN=CYP81E8 PE=2 SV=1//1.64686e-120
Bra009020	10.5359	60.8906	-2.5309	8.57e-05	0.0023927	sp|Q6WNQ8|C81E8_MEDTR Cytochrome P450 81E8 OS=Medicago truncatula GN=CYP81E8 PE=2 SV=1//3.53051e-119
Bra009029	8.88644	230.1	-4.6945	5.04e-17	1.23e-14	sp|Q8VZB2|HACD_ARATH Very-long-chain (3R)-3-hydroxyacyl-CoA dehydratase PASTICCINO 2 OS=Arabidopsis thaliana GN=PAS2 PE=1 SV=1//3.27153e-88
Bra009033	22.9618	3.60844	2.6698	0.0032096	0.044666	sp|Q9LYT3|TT12_ARATH Protein TRANSPARENT TESTA 12 OS=Arabidopsis thaliana GN=TT12 PE=2 SV=1//5.92798e-08
Bra009053	0	22.4666	#NAME?	1.07e-06	5.03e-05	-//-
Bra009078	180.306	648.619	-1.8469	2e-05	0.00069022	sp|F4KFC7|MD26C_ARATH Probable mediator of RNA polymerase II transcription subunit 26c OS=Arabidopsis thaliana GN=MED26C PE=1 SV=1//4.1453e-144
Bra009080	152.641	13.4355	3.506	1.29e-07	7.54e-06	sp|Q9FIC3|BOLA2_ARATH Protein BOLA2 OS=Arabidopsis thaliana GN=BOLA2 PE=1 SV=1//1.53194e-37
Bra009081	5562.35	1153.29	2.2699	3.51e-08	2.3e-06	sp|P53492|ACT7_ARATH Actin-7 OS=Arabidopsis thaliana GN=ACT7 PE=1 SV=1//0
Bra009101	1281.89	5917.44	-2.2067	1.49e-05	0.00053542	sp|Q8VZW3|CFI3_ARATH Probable chalcone--flavonone isomerase 3 OS=Arabidopsis thaliana GN=CHI3 PE=1 SV=1//1.41203e-88
Bra009110	82.6514	1.40339	5.8801	1.35e-13	2e-11	sp|Q9FLB6|PR1B3_ARATH PRA1 family protein B3 OS=Arabidopsis thaliana GN=PRA1B3 PE=1 SV=1//1.20475e-94
Bra009141	19.7969	1.80125	3.4582	0.00099603	0.017878	sp|P0DKH6|RPS6R_ARATH Disease resistance protein RPS6 OS=Arabidopsis thaliana GN=RPS6 PE=1 SV=1//0
Bra009185	0	10.524	#NAME?	0.001216	0.020926	-//-
Bra009192	11.2676	69.6293	-2.6275	3.02e-05	0.0009783	sp|Q8IWL3|HSC20_HUMAN Iron-sulfur cluster co-chaperone protein HscB, mitochondrial OS=Homo sapiens GN=HSCB PE=1 SV=3//9.39854e-35
Bra009202	1.56923	138.299	-6.4616	5.98e-17	1.43e-14	-//-
Bra009242	1.38409	207.046	-7.2249	2.39e-05	0.00080694	-//-
Bra009245	1.94391	23.3356	-3.5855	0.0033788	0.046432	sp|Q9FLR1|MYB29_ARATH Transcription factor MYB29 OS=Arabidopsis thaliana GN=MYB29 PE=1 SV=1//7.68768e-59
Bra009261	0	17.1992	#NAME?	0.0028272	0.040631	sp|Q9LY15|MSRA2_ARATH Peptide methionine sulfoxide reductase A2 OS=Arabidopsis thaliana GN=MRSA2 PE=1 SV=1//1.94038e-127
Bra009290	69.117	6.29357	3.4571	0.00080512	0.015127	sp|Q9LYQ2|LAC13_ARATH Laccase-13 OS=Arabidopsis thaliana GN=LAC13 PE=2 SV=1//0
Bra009311	37.7002	123.14	-1.7077	0.00080746	0.015145	sp|Q9S7P9|SNP33_ARATH SNAP25 homologous protein SNAP33 OS=Arabidopsis thaliana GN=SNAP33 PE=1 SV=1//6.85402e-114
Bra009316	2263.65	326.533	2.7934	2.82e-11	3.23e-09	sp|Q9SD81|GDPD6_ARATH Glycerophosphodiester phosphodiesterase GDPD6 OS=Arabidopsis thaliana GN=GDPD6 PE=2 SV=1//0
Bra009326	193.92	61.9958	1.6452	0.00049064	0.01011	sp|Q8GWW7|AGUA_ARATH Agmatine deiminase OS=Arabidopsis thaliana GN=AIH PE=1 SV=2//0
Bra009348	1.03234	97.0196	-6.5543	5.44e-16	1.1e-13	-//-
Bra009363	618.835	2083.56	-1.7514	1.79e-05	0.00062658	sp|P83484|ATPBN_ARATH ATP synthase subunit beta-2, mitochondrial OS=Arabidopsis thaliana GN=At5g08690 PE=1 SV=1//0
Bra009373	13.7034	90.0215	-2.7157	4.7e-06	0.00019051	sp|Q9FY89|VP202_ARATH Vacuolar protein sorting-associated protein 20 homolog 2 OS=Arabidopsis thaliana GN=VPS20.2 PE=1 SV=1//9.06013e-98
Bra009377	147.193	40.6493	1.8564	0.00013633	0.0035627	sp|Q9STF9|PP266_ARATH Pentatricopeptide repeat-containing protein At3g46870 OS=Arabidopsis thaliana GN=At3g46870 PE=1 SV=1//8.40899e-21
Bra009378	13.9678	138.181	-3.3064	2.81e-09	2.23e-07	sp|Q9LT31|VPS9A_ARATH Vacuolar protein sorting-associated protein 9A OS=Arabidopsis thaliana GN=VPS9A PE=1 SV=1//0
Bra009379	120.22	428.732	-1.8344	2.81e-05	0.00092146	sp|Q9FY82|NAC82_ARATH NAC domain-containing protein 82 OS=Arabidopsis thaliana GN=NAC082 PE=1 SV=1//1.3767e-172
Bra009383	71.637	20.5023	1.8049	0.0016184	0.026324	sp|F4KCL7|OE64M_ARATH Outer envelope protein 64, mitochondrial OS=Arabidopsis thaliana GN=OM64 PE=1 SV=1//0
Bra009398	5.2816	27.3233	-2.3711	0.0035216	0.047837	sp|Q9LXD6|BXL3_ARATH Beta-D-xylosidase 3 OS=Arabidopsis thaliana GN=BXL3 PE=1 SV=1//0
Bra009419	1.63445	23.6511	-3.855	0.00085067	0.015779	-//-
Bra009488	100.423	32.3454	1.6345	0.002746	0.039707	sp|A2RVM0|TIC32_ARATH Short-chain dehydrogenase TIC 32, chloroplastic OS=Arabidopsis thaliana GN=TIC32 PE=2 SV=1//1.70687e-32
Bra009515	66.3606	174.348	-1.3936	0.0036457	0.048996	sp|Q8GYY1|HSFA3_ARATH Heat stress transcription factor A-3 OS=Arabidopsis thaliana GN=HSFA3 PE=2 SV=2//0
Bra009554	42.9509	211.553	-2.3003	2.47e-06	0.00010727	sp|Q9SF32|IQD1_ARATH Protein IQ-DOMAIN 1 OS=Arabidopsis thaliana GN=IQD1 PE=1 SV=1//3.8754e-111
Bra009568	615.601	93.1739	2.724	1.52e-06	6.9e-05	sp|Q9LZ08|MOS11_ARATH Protein MODIFIER OF SNC1 11 OS=Arabidopsis thaliana GN=MOS11 PE=1 SV=1//1.41487e-74
Bra009591	0	51.0522	#NAME?	2.94e-09	2.32e-07	sp|Q6S001|KIF11_DICDI Kinesin-related protein 11 OS=Dictyostelium discoideum GN=kif11 PE=3 SV=1//5.33527e-71
Bra009592	9.66045	91.3092	-3.2406	1.16e-07	6.84e-06	-//-
Bra009599	97.2063	25.3865	1.937	0.00023657	0.0056162	sp|P43293|NAK_ARATH Probable serine/threonine-protein kinase NAK OS=Arabidopsis thaliana GN=NAK PE=1 SV=2//0
Bra009602	10.0536	155.589	-3.952	2.09e-10	2.05e-08	sp|Q9LZ99|EXPA9_ARATH Expansin-A9 OS=Arabidopsis thaliana GN=EXPA9 PE=2 SV=1//2.18585e-167
Bra009609	1828.68	73.6786	4.6334	2.7e-05	0.00089484	-//-
Bra009610	0	11.1767	#NAME?	0.00080484	0.015127	sp|Q53MB8|TLPH_ORYSJ Thaumatin-like protein OS=Oryza sativa subsp. japonica GN=Os11g0706600 PE=2 SV=1//7.17886e-92
Bra009620	3.66652	138.792	-5.2424	1.13e-10	1.16e-08	-//-
Bra009623	166.216	56.6376	1.5532	0.001226	0.021043	-//-
Bra009625	17.5003	106.583	-2.6065	2.05e-06	9.1e-05	-//-
Bra009632	53.3783	158.522	-1.5704	0.0011854	0.020506	sp|Q9FF86|DCR_ARATH BAHD acyltransferase DCR OS=Arabidopsis thaliana GN=DCR PE=2 SV=1//2.06116e-59
Bra009697	495.109	137.731	1.8459	1.78e-05	0.00062398	sp|Q42396|CDPKC_ARATH Calcium-dependent protein kinase 12 OS=Arabidopsis thaliana GN=CPK12 PE=1 SV=1//0
Bra009707	1664.4	596.429	1.4806	0.00056528	0.011409	sp|P93788|REMO_SOLTU Remorin OS=Solanum tuberosum PE=1 SV=1//4.10229e-40
Bra009708	378.415	151.743	1.3183	0.0028628	0.041018	-//-
Bra009710	11.8009	53.7139	-2.1864	0.00039854	0.0085171	sp|P29516|TBB8_ARATH Tubulin beta-8 chain OS=Arabidopsis thaliana GN=TUBB8 PE=2 SV=2//0
Bra009714	25.7264	4.30055	2.5807	0.0026102	0.03823	sp|P45962|KLP3_CAEEL Kinesin-like protein klp-3 OS=Caenorhabditis elegans GN=klp-3 PE=1 SV=1//1.87927e-22
Bra009724	0.625043	31.4375	-5.6524	1.64e-05	0.00057988	sp|Q9FLV9|SLAH3_ARATH S-type anion channel SLAH3 OS=Arabidopsis thaliana GN=SLAH3 PE=1 SV=1//0
Bra009738	1316.08	131.648	3.3215	6.4e-05	0.0018726	sp|O65726|ERG12_BRANA Squalene monooxygenase 1,2 OS=Brassica napus GN=SQP1,2 PE=2 SV=1//0
Bra009739	3.68944	72.421	-4.2949	1.05e-09	8.95e-08	-//-
Bra009816	924.049	249.842	1.887	3.69e-05	0.0011618	sp|Q54K50|PLDY_DICDI Phospholipase D Y OS=Dictyostelium discoideum GN=pldY PE=2 SV=1//9.96056e-44
Bra009829	1011.64	91.2428	3.4708	2.55e-14	4.18e-12	-//-
Bra009830	337.863	1138.34	-1.7524	3.56e-05	0.0011236	sp|Q9FY54|SPSA2_ARATH Probable sucrose-phosphate synthase 2 OS=Arabidopsis thaliana GN=SPS2 PE=1 SV=1//0
Bra009869	208.743	38.8153	2.427	5.81e-05	0.0017346	sp|Q9SGP2|HSL1_ARATH Receptor-like protein kinase HSL1 OS=Arabidopsis thaliana GN=HSL1 PE=2 SV=1//0
Bra009872	156.914	38.3432	2.0329	2.4e-05	0.00080922	sp|P47735|RLK5_ARATH Receptor-like protein kinase 5 OS=Arabidopsis thaliana GN=RLK5 PE=1 SV=1//1.33467e-08
Bra009877	131.595	40.903	1.6858	0.00064843	0.012803	sp|Q944K3|HDA2_ARATH Histone deacetylase 2 OS=Arabidopsis thaliana GN=HDA2 PE=2 SV=2//0
Bra009885	25.4708	3.35585	2.9241	0.0010982	0.019349	sp|Q8VWQ5|WRK50_ARATH Probable WRKY transcription factor 50 OS=Arabidopsis thaliana GN=WRKY50 PE=2 SV=1//2.45239e-72
Bra009886	71.2427	22.1341	1.6865	0.0029928	0.042401	sp|Q96H78|S2544_HUMAN Solute carrier family 25 member 44 OS=Homo sapiens GN=SLC25A44 PE=2 SV=1//1.07727e-31
Bra009896	16.5332	1.09592	3.9152	0.0021921	0.033426	sp|Q94AZ2|STP13_ARATH Sugar transport protein 13 OS=Arabidopsis thaliana GN=STP13 PE=1 SV=2//1.7338e-173
Bra009920	137.626	30.2062	2.1878	2.27e-05	0.00077242	-//-
Bra009927	58.9103	236.051	-2.0025	1.45e-05	0.00052201	sp|Q682U6|DPD1_ARATH Exonuclease DPD1, chloroplastic/mitochondrial OS=Arabidopsis thaliana GN=DPD1 PE=1 SV=1//0
Bra009943	17.5401	61.3604	-1.8067	0.0019893	0.03101	sp|Q9M9W1|RL222_ARATH 60S ribosomal protein L22-2 OS=Arabidopsis thaliana GN=RPL22B PE=2 SV=1//2.34578e-55
Bra009946	203.729	22.2284	3.1962	3.42e-10	3.24e-08	sp|F4K4E3|LSM4_ARATH Sm-like protein LSM4 OS=Arabidopsis thaliana GN=LSM4 PE=1 SV=1//4.92089e-59
Bra009948	38.654	4.06824	3.2481	3.75e-05	0.0011756	sp|Q9FT69|RQSIM_ARATH ATP-dependent DNA helicase Q-like SIM OS=Arabidopsis thaliana GN=RECQSIM PE=2 SV=1//0
Bra009964	92.1337	29.015	1.6669	0.0018548	0.029386	sp|Q86JB0|Y8324_DICDI Putative uncharacterized protein DDB_G0277003 OS=Dictyostelium discoideum GN=DDB_G0277003 PE=4 SV=2//3.95421e-23
Bra009966	47.3897	3.96575	3.5789	2.57e-06	0.00011069	sp|Q9VCX3|RM45_DROME Probable 39S ribosomal protein L45, mitochondrial OS=Drosophila melanogaster GN=mRpL45 PE=2 SV=1//5.64038e-10
Bra009969	2.16166	20.4666	-3.2431	0.0019731	0.030787	-//-
Bra009970	355.723	877.019	-1.3019	0.0025368	0.037471	sp|Q940G6|GID1C_ARATH Gibberellin receptor GID1C OS=Arabidopsis thaliana GN=GID1C PE=1 SV=1//0
Bra009989	255.969	601.673	-1.233	0.0026662	0.038808	sp|Q9SS17|RS241_ARATH 40S ribosomal protein S24-1 OS=Arabidopsis thaliana GN=RPS24A PE=2 SV=1//2.74324e-82
Bra009991	65.0223	175.759	-1.4346	0.0021709	0.033197	-//-
Bra010040	11.3972	0	Inf	0.00078631	0.014893	-//-
Bra010081	28.2231	0.356194	6.3081	8.28e-06	0.00031894	-//-
Bra010106	627.211	142.853	2.1344	0.00056472	0.011409	sp|Q94F08|HIPL2_ARATH HIPL2 protein OS=Arabidopsis thaliana GN=HIPL2 PE=1 SV=2//0
Bra010114	2274.48	768.901	1.5647	0.00013697	0.0035766	sp|Q9ASR0|TBB3_ARATH Tubulin beta-3 chain OS=Arabidopsis thaliana GN=TUBB3 PE=2 SV=2//0
Bra010127	25.2513	2.34921	3.4261	0.00027437	0.0063316	-//-
Bra010157	2.23657	38.6527	-4.1112	0.0010313	0.01839	-//-
Bra010158	8.74092	38.2095	-2.1281	0.0032874	0.04548	-//-
Bra010314	0.296215	16.1571	-5.7694	0.00016439	0.0041513	sp|Q9FN07|Y5638_ARATH UPF0725 protein At5g63820 OS=Arabidopsis thaliana GN=At5g63820 PE=3 SV=1//6.90977e-08
Bra010346	14.8344	111.784	-2.9137	2.28e-05	0.00077433	-//-
Bra010408	185.85	473.564	-1.3494	0.0022558	0.034069	sp|Q9LJB7|BBX32_ARATH B-box zinc finger protein 32 OS=Arabidopsis thaliana GN=BBX32 PE=1 SV=1//3.18937e-09
Bra010447	14.949	82.6885	-2.4676	1.73e-05	0.0006067	sp|Q40374|PR1_MEDTR Pathogenesis-related protein PR-1 OS=Medicago truncatula GN=PR-1 PE=2 SV=1//3.43585e-52
Bra010502	1514.65	219.993	2.7835	1.11e-07	6.6e-06	sp|Q9FYB5|DNJ11_ARATH Chaperone protein dnaJ 11, chloroplastic OS=Arabidopsis thaliana GN=ATJ11 PE=1 SV=2//7.56991e-80
Bra010513	0	51.3838	#NAME?	2.26e-12	2.92e-10	-//-
Bra010516	23.4105	72.9245	-1.6392	0.0031762	0.044351	sp|Q2MHE4|HT1_ARATH Serine/threonine-protein kinase HT1 OS=Arabidopsis thaliana GN=HT1 PE=1 SV=1//1.93276e-75
Bra010517	0	12.7789	#NAME?	0.00026661	0.0061899	sp|Q8L540|LTO1_ARATH Thiol-disulfide oxidoreductase LTO1 OS=Arabidopsis thaliana GN=LTO1 PE=1 SV=1//5.69735e-41
Bra010519	677.461	194.993	1.7967	1.87e-05	0.00064986	sp|Q7JUR6|GDAP2_DROME Protein GDAP2 homolog OS=Drosophila melanogaster GN=CG18812 PE=2 SV=1//6.52312e-08
Bra010543	60.2205	1.12941	5.7366	0.00020889	0.0050766	sp|Q9SUQ7|CHX17_ARATH Cation/H(+) antiporter 17 OS=Arabidopsis thaliana GN=CHX17 PE=1 SV=1//0
Bra010544	27.3865	3.58817	2.9321	0.00091693	0.016722	-//-
Bra010575	319.871	732.406	-1.1952	0.003477	0.047444	sp|Q9SDY5|RCE1_ARATH NEDD8-conjugating enzyme Ubc12 OS=Arabidopsis thaliana GN=RCE1 PE=1 SV=1//4.75379e-133
Bra010580	94.2346	263.146	-1.4815	0.00086028	0.015882	sp|Q02508|HGV2_HALRO Protein HGV2 OS=Halocynthia roretzi GN=HGV2 PE=2 SV=1//1.00049e-06
Bra010591	13.2776	50.1729	-1.9179	0.0022601	0.034116	sp|Q9FUA4|SPT_ARATH Transcription factor SPATULA OS=Arabidopsis thaliana GN=SPT PE=1 SV=1//5.88755e-115
Bra010605	213.087	70.6709	1.5923	0.0013675	0.022981	sp|O81108|ACA2_ARATH Calcium-transporting ATPase 2, plasma membrane-type OS=Arabidopsis thaliana GN=ACA2 PE=1 SV=1//0
Bra010614	211.642	71.9664	1.5562	0.00070764	0.013648	-//-
Bra010626	4865.24	1849.25	1.3956	0.0021385	0.032747	sp|Q02971|CADH7_ARATH Cinnamyl alcohol dehydrogenase 7 OS=Arabidopsis thaliana GN=CAD7 PE=1 SV=2//0
Bra010645	2.3512	275.796	-6.8741	0.00015903	0.0040542	sp|O49196|APK2_ARATH Adenylyl-sulfate kinase 2, chloroplastic OS=Arabidopsis thaliana GN=APK2 PE=1 SV=1//1.44151e-169
Bra010711	33.7349	215.372	-2.6745	0.00050011	0.010243	sp|Q9LRQ7|BAHD2_ARATH BAHD acyltransferase At3g29680 OS=Arabidopsis thaliana GN=At3g29680 PE=2 SV=1//9.43994e-134
Bra010724	4.17079	759.78	-7.5091	2.09e-36	4.06e-33	sp|Q1PEP5|NUCL2_ARATH Nucleolin 2 OS=Arabidopsis thaliana GN=NUCL2 PE=2 SV=1//6.76586e-06
Bra010739	0.351754	29.217	-6.3761	1.67e-07	9.6e-06	sp|Q8GUK6|PIS2_ARATH Probable CDP-diacylglycerol--inositol 3-phosphatidyltransferase 2 OS=Arabidopsis thaliana GN=PIS2 PE=2 SV=2//1.66907e-136
Bra010783	131.184	44.7246	1.5525	0.0014614	0.024233	sp|Q93VD3|CIPKN_ARATH CBL-interacting serine/threonine-protein kinase 23 OS=Arabidopsis thaliana GN=CIPK23 PE=1 SV=1//0
Bra010787	481.946	1102.25	-1.1935	0.0030832	0.043402	sp|P48006|EF1D1_ARATH Elongation factor 1-delta 1 OS=Arabidopsis thaliana GN=At1g30230 PE=1 SV=2//3.19605e-114
Bra010816	110.356	16.6197	2.7312	5.12e-05	0.0015555	sp|Q9ASQ6|Y1972_ARATH Probable LRR receptor-like serine/threonine-protein kinase At1g29720 OS=Arabidopsis thaliana GN=RFK1 PE=2 SV=3//3.02955e-07
Bra010837	48.5111	140.842	-1.5377	0.0023116	0.034816	sp|Q9LXU9|IRKI_ARATH IRK-interacting protein OS=Arabidopsis thaliana GN=IRKI PE=1 SV=1//9.12561e-06
Bra010855	1.63445	54.1716	-5.0507	0.0013214	0.022365	-//-
Bra010876	18.284	65.4962	-1.8408	0.0025763	0.037902	sp|Q01197|E6_GOSHI Protein E6 OS=Gossypium hirsutum GN=E6 PE=2 SV=1//1.10035e-11
Bra010890	644.889	46.7552	3.7859	7.7e-14	1.17e-11	sp|Q9FZ96|PUP1_ARATH Purine permease 1 OS=Arabidopsis thaliana GN=PUP1 PE=1 SV=1//0
Bra010936	38.8965	155.817	-2.0021	0.00070153	0.01358	sp|Q8BGB2|TTC7A_MOUSE Tetratricopeptide repeat protein 7A OS=Mus musculus GN=Ttc7a PE=1 SV=1//1.62199e-12
Bra010945	19.6691	0.273981	6.1657	3.12e-05	0.0010035	-//-
Bra010946	0	40.4067	#NAME?	1.17e-10	1.19e-08	sp|P82873|TO202_ARATH Mitochondrial import receptor subunit TOM20-2 OS=Arabidopsis thaliana GN=TOM20-2 PE=1 SV=2//4.13969e-88
Bra010979	63.5898	17.6966	1.8453	0.0015194	0.024973	sp|F4IAW1|LPXC5_ARATH Probable UDP-3-O-[3-hydroxymyristoyl] N-acetylglucosamine deacetylase 5 OS=Arabidopsis thaliana GN=LPXC5 PE=2 SV=2//0
Bra011043	123.681	34.6459	1.8359	0.00052305	0.010653	sp|Q9FUT3|AB23B_ARATH ABC transporter B family member 23, mitochondrial OS=Arabidopsis thaliana GN=ABCB23 PE=2 SV=1//0
Bra011046	11.5074	58.9444	-2.3568	0.00014322	0.0037076	sp|Q9M0G7|PXL2_ARATH Leucine-rich repeat receptor-like protein kinase PXL2 OS=Arabidopsis thaliana GN=PXL2 PE=2 SV=1//0
Bra011059	228.497	581.037	-1.3465	0.0016108	0.02624	sp|Q9SVU4|TET20_ARATH Tetraspanin-20 OS=Arabidopsis thaliana GN=TOM2AH1 PE=2 SV=1//4.55538e-127
Bra011063	20.1751	1.93107	3.3851	0.0012019	0.020723	-//-
Bra011064	47.1155	9.64235	2.2887	0.00051515	0.010518	sp|Q8K1A0|METL5_MOUSE Methyltransferase-like protein 5 OS=Mus musculus GN=Mettl5 PE=2 SV=2//1.10291e-55
Bra011077	23.0869	267.594	-3.5349	2.12e-12	2.75e-10	-//-
Bra011145	3.13846	407.525	-7.0207	2.96e-06	0.00012423	-//-
Bra011146	220.103	35.8591	2.6178	3.74e-07	1.99e-05	sp|Q9FN07|Y5638_ARATH UPF0725 protein At5g63820 OS=Arabidopsis thaliana GN=At5g63820 PE=3 SV=1//1.71214e-41
Bra011148	12.0045	209.391	-4.1245	9.05e-11	9.56e-09	sp|Q8LFV1|Y4295_ARATH UPF0725 protein At4g29550 OS=Arabidopsis thaliana GN=At4g29550 PE=2 SV=1//4.28246e-31
Bra011149	6.44966	943.901	-7.1933	1.69e-15	3.24e-13	sp|Q9FN07|Y5638_ARATH UPF0725 protein At5g63820 OS=Arabidopsis thaliana GN=At5g63820 PE=3 SV=1//1.87466e-50
Bra011186	640.887	261.267	1.2945	0.0021051	0.032447	sp|Q8L7Z0|CNG17_ARATH Probable cyclic nucleotide-gated ion channel 17 OS=Arabidopsis thaliana GN=CNGC17 PE=2 SV=1//0
Bra011190	3.64359	26.1299	-2.8423	0.0012942	0.021995	sp|Q9SKX1|IBH1_ARATH Transcription factor IBH1 OS=Arabidopsis thaliana GN=IBH1 PE=1 SV=1//2.47482e-07
Bra011195	94.0583	796.527	-3.0821	1.36e-07	7.92e-06	-//-
Bra011209	19.0256	210.118	-3.4652	6.18e-11	6.63e-09	sp|Q9SUI0|RC24_ARATH UPF0057 membrane protein At4g30660 OS=Arabidopsis thaliana GN=At4g30660 PE=2 SV=1//6.61449e-25
Bra011213	0	11.8615	#NAME?	0.00043421	0.0091748	sp|Q9SUH5|QWRF8_ARATH QWRF motif-containing protein 8 OS=Arabidopsis thaliana GN=QWRF8 PE=2 SV=1//2.56728e-21
Bra011265	25.9389	0	Inf	1.88e-07	1.06e-05	sp|Q5Q0B3|FLP1_ARATH Flowering-promoting factor 1-like protein 1 OS=Arabidopsis thaliana GN=FLP1 PE=2 SV=2//2.30367e-66
Bra011266	26.6793	0	Inf	0.00033583	0.0074426	-//-
Bra011273	239.364	86.2155	1.4732	0.002458	0.036557	sp|Q9SIU9|Y2262_ARATH UPF0725 protein At2g20620 OS=Arabidopsis thaliana GN=At2g20620 PE=2 SV=1//9.43031e-70
Bra011276	744.506	151.923	2.2929	1.78e-07	1.01e-05	sp|O65788|C71B2_ARATH Cytochrome P450 71B2 OS=Arabidopsis thaliana GN=CYP71B2 PE=2 SV=2//0
Bra011292	19.0325	276.825	-3.8624	3.37e-14	5.45e-12	sp|Q00763|COMT1_POPTM Caffeic acid 3-O-methyltransferase 1 OS=Populus tremuloides GN=OMT1 PE=1 SV=1//4.03227e-103
Bra011304	0	25.8478	#NAME?	1.91e-06	8.54e-05	sp|Q9SZ52|PP344_ARATH Pentatricopeptide repeat-containing protein At4g31850, chloroplastic OS=Arabidopsis thaliana GN=PGR3 PE=1 SV=1//6.1279e-16
Bra011327	324.348	852.219	-1.3937	0.00066822	0.013092	sp|Q8L5Y9|PANK2_ARATH Pantothenate kinase 2 OS=Arabidopsis thaliana GN=PANK2 PE=1 SV=2//0
Bra011339	111.377	20.29	2.4566	8.34e-06	0.00032078	-//-
Bra011417	0.351754	49.3609	-7.1327	3.66e-11	4.05e-09	-//-
Bra011425	82.3278	318.09	-1.95	1.6e-05	0.00056763	sp|Q52532|MHPC_PSESP 2-hydroxy-6-oxononadienedioate/2-hydroxy-6-oxononatrienedioate hydrolase OS=Pseudomonas sp. GN=mhpC PE=3 SV=1//2.8374e-13
Bra011432	144.988	16.1956	3.1623	4.28e-06	0.00017485	sp|Q9SZA7|DRL29_ARATH Probable disease resistance protein At4g33300 OS=Arabidopsis thaliana GN=At4g33300 PE=2 SV=3//0
Bra011437	40.9154	1.53433	4.737	2.44e-07	1.35e-05	sp|Q93Z32|SIPL1_ARATH Signal peptide peptidase-like 1 OS=Arabidopsis thaliana GN=SPPL1 PE=2 SV=1//0
Bra011450	523.442	1398.7	-1.418	0.00056535	0.011409	sp|Q9SZC9|HMA6_ARATH Copper-transporting ATPase PAA1, chloroplastic OS=Arabidopsis thaliana GN=PAA1 PE=2 SV=1//0
Bra011455	251.613	90.2371	1.4794	0.0011403	0.019957	sp|Q0WKV8|ULP2A_ARATH Probable ubiquitin-like-specific protease 2A OS=Arabidopsis thaliana GN=ULP2A PE=2 SV=2//0
Bra011469	233.134	57.3521	2.0232	4.29e-05	0.0013331	-//-
Bra011488	3168.39	773.957	2.0334	1.02e-06	4.82e-05	sp|P42731|PABP2_ARATH Polyadenylate-binding protein 2 OS=Arabidopsis thaliana GN=PAB2 PE=1 SV=1//0
Bra011489	76.751	0.356194	7.7514	1.02e-06	4.81e-05	sp|Q9C5D0|CBSX2_ARATH CBS domain-containing protein CBSX2, chloroplastic OS=Arabidopsis thaliana GN=CBSX2 PE=1 SV=1//2.45156e-119
Bra011506	66.209	1029.79	-3.9592	0.00013785	0.0035912	sp|O49485|SERA1_ARATH D-3-phosphoglycerate dehydrogenase 1, chloroplastic OS=Arabidopsis thaliana GN=PGDH1 PE=1 SV=1//0
Bra011514	219.136	1151.06	-2.3931	6.98e-09	5.19e-07	sp|Q8L7W8|FUCO2_ARATH Alpha-L-fucosidase 2 OS=Arabidopsis thaliana GN=FUC95A PE=1 SV=1//0
Bra011545	223.15	1026.33	-2.2014	5.46e-07	2.76e-05	sp|P24068|OCS1_MAIZE Ocs element-binding factor 1 OS=Zea mays GN=OBF1 PE=2 SV=2//7.47345e-18
Bra011553	159.892	34.0291	2.2323	9.01e-06	0.00034353	sp|Q945M1|NDUB9_ARATH NADH dehydrogenase [ubiquinone] 1 beta subcomplex subunit 9 OS=Arabidopsis thaliana GN=CIB22 PE=1 SV=1//1.44056e-79
Bra011555	833.872	8.7726	6.5707	3.62e-32	4.78e-29	sp|O23141|SPE2_ARATH Arginine decarboxylase 2 OS=Arabidopsis thaliana GN=SPE2 PE=2 SV=1//0
Bra011573	6748.97	1566.74	2.1069	2.86e-05	0.00093502	sp|F4I9E1|NFD4_ARATH Protein NUCLEAR FUSION DEFECTIVE 4 OS=Arabidopsis thaliana GN=NFD4 PE=3 SV=1//2.46539e-18
Bra011575	4.73061	41.1569	-3.121	0.0032096	0.044666	sp|O49606|ADF9_ARATH Actin-depolymerizing factor 9 OS=Arabidopsis thaliana GN=ADF9 PE=2 SV=2//8.9795e-92
Bra011579	24.5513	170.576	-2.7965	2.68e-08	1.79e-06	sp|Q9FFW5|PERK8_ARATH Proline-rich receptor-like protein kinase PERK8 OS=Arabidopsis thaliana GN=PERK8 PE=1 SV=1//3.08757e-11
Bra011611	55.8653	11.1159	2.3293	0.0002832	0.0064765	sp|F4JN05|BIG4_ARATH Brefeldin A-inhibited guanine nucleotide-exchange protein 4 OS=Arabidopsis thaliana GN=BIG4 PE=3 SV=1//0
Bra011617	88.0334	284.292	-1.6913	0.0001477	0.0038086	sp|Q9SVW8|PIRL4_ARATH Plant intracellular Ras-group-related LRR protein 4 OS=Arabidopsis thaliana GN=PIRL4 PE=1 SV=1//0
Bra011622	81.5503	25.5426	1.6748	0.0021263	0.032637	sp|P29056|TF3B_YEAST Transcription factor IIIB 70 kDa subunit OS=Saccharomyces cerevisiae (strain ATCC 204508 / S288c) GN=BRF1 PE=1 SV=1//1.16877e-08
Bra011634	16.9468	0	Inf	2.44e-05	0.00082101	-//-
Bra011704	177.945	580.686	-1.7063	5.52e-05	0.0016578	sp|D1ZKF3|AMPP1_SORMK Probable Xaa-Pro aminopeptidase P OS=Sordaria macrospora (strain ATCC MYA-333 / DSM 997 / K(L3346) / K-hell) GN=AMPP PE=3 SV=1//7.32446e-171
Bra011715	6.86051	34.0289	-2.3104	0.0018059	0.028792	-//-
Bra011724	0	32.7332	#NAME?	7e-09	5.19e-07	sp|Q40784|AAPC_CENCI Putative glucose-6-phosphate 1-epimerase OS=Cenchrus ciliaris PE=2 SV=1//3.95644e-120
Bra011728	4.43439	115.514	-4.7032	3.91e-13	5.6e-11	-//-
Bra011737	30.0251	177.054	-2.56	4.03e-07	2.12e-05	-//-
Bra011755	38.6991	0.356194	6.7635	4.69e-09	3.6e-07	sp|Q6WNR0|C81E7_MEDTR Isoflavone 2&apos;-hydroxylase OS=Medicago truncatula GN=CYP81E7 PE=1 SV=1//5.54697e-153
Bra011759	2.43495	157.212	-6.0127	0.0014457	0.024001	sp|O65790|C81F1_ARATH Cytochrome P450 81F1 OS=Arabidopsis thaliana GN=CYP81F1 PE=2 SV=2//0
Bra011772	101.146	19.3273	2.3877	0.00031669	0.0070994	sp|Q9SZE8|LBD39_ARATH LOB domain-containing protein 39 OS=Arabidopsis thaliana GN=LBD39 PE=2 SV=1//1.49773e-113
Bra011856	22.3562	200.867	-3.1675	0.0030301	0.042819	sp|Q9SVA3|FBK98_ARATH F-box/kelch-repeat protein At4g39550 OS=Arabidopsis thaliana GN=At4g39550 PE=1 SV=1//7.74281e-61
Bra011868	13.3745	0	Inf	0.0001969	0.004835	-//-
Bra011885	148.604	33.5031	2.1491	0.0006789	0.013262	sp|Q8S950|NACK1_TOBAC Kinesin-like protein NACK1 OS=Nicotiana tabacum GN=NACK1 PE=1 SV=1//1.08711e-37
Bra011894	15.694	0.376468	5.3815	0.00026359	0.0061301	-//-
Bra011896	224.067	1.02692	7.7695	7.46e-26	5.59e-23	sp|Q9FSG7|TP1A_MALDO Thaumatin-like protein 1a OS=Malus domestica GN=TL1 PE=1 SV=1//2.78789e-75
Bra011925	4.40792	47.3615	-3.4255	0.0001606	0.0040835	sp|Q41350|OLP1_SOLLC Osmotin-like protein OS=Solanum lycopersicum PE=1 SV=1//1.38214e-122
Bra011936	60.2231	304.169	-2.3365	3.72e-07	1.98e-05	sp|Q9SIB2|KCS12_ARATH 3-ketoacyl-CoA synthase 12 OS=Arabidopsis thaliana GN=KCS12 PE=2 SV=1//0
Bra011982	133.408	25.7259	2.3745	1.22e-05	0.00045074	sp|Q9ZUU8|KINB3_ARATH SNF1-related protein kinase regulatory subunit beta-3 OS=Arabidopsis thaliana GN=KINB3 PE=1 SV=1//1.24563e-52
Bra012008	533.557	166.699	1.6784	5.24e-05	0.0015882	-//-
Bra012009	817.156	45.1771	4.1769	2.52e-18	7.36e-16	sp|Q9ZNT0|VPS4_ARATH Protein SUPPRESSOR OF K(+) TRANSPORT GROWTH DEFECT 1 OS=Arabidopsis thaliana GN=SKD1 PE=1 SV=1//0
Bra012011	66.946	15.5795	2.1033	0.00066319	0.013016	sp|Q9ZQH0|COAE_ARATH Dephospho-CoA kinase OS=Arabidopsis thaliana GN=COAE PE=2 SV=1//6.53804e-144
Bra012042	139.798	38.5141	1.8599	0.00055352	0.011204	sp|O81027|HMGCL_ARATH Hydroxymethylglutaryl-CoA lyase, mitochondrial OS=Arabidopsis thaliana GN=HMGCL PE=1 SV=2//0
Bra012055	369.937	142.021	1.3812	0.001308	0.022195	sp|Q9M622|RMR1_ARATH Receptor homology region, transmembrane domain- and RING domain-containing protein 1 OS=Arabidopsis thaliana GN=RMR1 PE=2 SV=1//2.96073e-132
Bra012057	11.6263	0	Inf	0.00082742	0.015457	sp|Q9FKW6|FNRL1_ARATH Ferredoxin--NADP reductase, leaf isozyme 1, chloroplastic OS=Arabidopsis thaliana GN=LFNR1 PE=1 SV=1//5.38883e-65
Bra012079	3006.45	9392.4	-1.6434	0.00040084	0.0085496	sp|P47083|MPP10_YEAST U3 small nucleolar RNA-associated protein MPP10 OS=Saccharomyces cerevisiae (strain ATCC 204508 / S288c) GN=MPP10 PE=1 SV=1//9.97664e-17
Bra012287	47.6524	4.65675	3.3552	6.76e-06	0.00026343	-//-
Bra012314	1387.95	157.966	3.1353	1.27e-05	0.00046292	sp|Q9LM18|FB303_ARATH F-box protein At1g22220 OS=Arabidopsis thaliana GN=At1g22220 PE=2 SV=1//9.00639e-136
Bra012323	5.01799	56.6882	-3.4979	0.00045482	0.009538	sp|Q9SK82|U85A1_ARATH UDP-glycosyltransferase 85A1 OS=Arabidopsis thaliana GN=UGT85A1 PE=2 SV=1//0
Bra012353	19.2389	0.630175	4.9321	0.0036832	0.04924	sp|Q9SZN7|HIP26_ARATH Heavy metal-associated isoprenylated plant protein 26 OS=Arabidopsis thaliana GN=HIPP26 PE=1 SV=1//3.06492e-50
Bra012367	67.7314	16.2899	2.0558	0.00045358	0.0095266	sp|Q86A88|DYL_DICDI Dynein light chain, cytoplasmic OS=Dictyostelium discoideum GN=dlcB PE=3 SV=1//3.4822e-19
Bra012371	4546.49	375.397	3.5983	3.9e-16	8.08e-14	sp|Q9LR30|GGT1_ARATH Glutamate--glyoxylate aminotransferase 1 OS=Arabidopsis thaliana GN=GGAT1 PE=1 SV=1//0
Bra012408	158.917	25.7721	2.6244	0.00069007	0.013424	sp|Q8GXG6|B3GTH_ARATH Probable beta-1,3-galactosyltransferase 17 OS=Arabidopsis thaliana GN=B3GALT17 PE=2 SV=2//5.74065e-68
Bra012422	0.328828	321.603	-9.9337	6.71e-28	6.32e-25	sp|Q9FUS6|GSTUD_ARATH Glutathione S-transferase U13 OS=Arabidopsis thaliana GN=GSTU13 PE=2 SV=1//3.07872e-107
Bra012467	72.0194	12.3264	2.5466	1.97e-05	0.00068172	-//-
Bra012536	6.76708	31.1247	-2.2015	0.0032016	0.044593	sp|Q9SKC3|ARI9_ARATH Probable E3 ubiquitin-protein ligase ARI9 OS=Arabidopsis thaliana GN=ARI9 PE=2 SV=1//4.26018e-08
Bra012540	467.342	2.615	7.4815	1.6e-32	2.4e-29	sp|Q9SZ67|WRK19_ARATH Probable WRKY transcription factor 19 OS=Arabidopsis thaliana GN=WRKY19 PE=2 SV=1//1.34772e-140
Bra012541	98.0314	27.1948	1.8499	0.00049569	0.010171	sp|Q9SCX7|RPS4R_ARATH Inactive disease resistance protein RPS4 OS=Arabidopsis thaliana GN=RPS4 PE=3 SV=1//0
Bra012567	32.3878	107.825	-1.7352	0.00070781	0.013648	sp|Q8LFP7|NIP12_ARATH Aquaporin NIP1-2 OS=Arabidopsis thaliana GN=NIP1-2 PE=2 SV=2//0
Bra012590	397.33	5.11655	6.279	0.00017142	0.0042987	-//-
Bra012595	1704.23	505.481	1.7534	0.00011492	0.0030738	sp|P16127|CHLI1_ARATH Magnesium-chelatase subunit ChlI-1, chloroplastic OS=Arabidopsis thaliana GN=CHLI1 PE=1 SV=1//0
Bra012640	329.108	2.58152	6.9942	1.94e-27	1.56e-24	sp|Q8L586|Y4958_ARATH Uncharacterized membrane protein At4g09580 OS=Arabidopsis thaliana GN=At4g09580 PE=1 SV=1//8.18244e-98
Bra012672	283.569	5.89571	5.5879	1.49e-21	6.4e-19	-//-
Bra012678	0.296215	109.222	-8.5264	2.78e-11	3.2e-09	sp|P16157|ANK1_HUMAN Ankyrin-1 OS=Homo sapiens GN=ANK1 PE=1 SV=3//8.4104e-06
Bra012709	39.6141	189.223	-2.256	4.71e-06	0.00019074	-//-
Bra012735	168.434	62.1502	1.4384	0.0014422	0.023967	sp|Q9LSN7|BH147_ARATH Transcription factor bHLH147 OS=Arabidopsis thaliana GN=BHLH147 PE=1 SV=1//1.75585e-66
Bra012741	1828.03	727.118	1.33	0.00097722	0.017578	sp|F4JL11|IMPA2_ARATH Importin subunit alpha-2 OS=Arabidopsis thaliana GN=IMPA2 PE=1 SV=1//2.57709e-10
Bra012747	1029.37	356.115	1.5313	0.0016425	0.026677	sp|P34914|HYES_MOUSE Bifunctional epoxide hydrolase 2 OS=Mus musculus GN=Ephx2 PE=1 SV=2//8.97413e-49
Bra012759	429.07	79.8399	2.426	9.8e-08	5.85e-06	-//-
Bra012760	1901.56	564.442	1.7523	1.69e-05	0.00059702	-//-
Bra012764	677.425	201.793	1.7472	3.32e-05	0.0010613	sp|Q8L9P8|RLF33_ARATH Protein RALF-like 33 OS=Arabidopsis thaliana GN=RALFL33 PE=2 SV=1//6.54924e-55
Bra012779	1178.87	2979.66	-1.3377	0.0026888	0.039016	sp|Q38854|DXS_ARATH 1-deoxy-D-xylulose-5-phosphate synthase, chloroplastic OS=Arabidopsis thaliana GN=DXS PE=1 SV=2//0
Bra012807	1866.36	623.693	1.5813	0.00019038	0.0047278	sp|Q39061|CP33_ARATH RNA-binding protein CP33, chloroplastic OS=Arabidopsis thaliana GN=CP33 PE=2 SV=1//1.96916e-147
Bra012852	10.2264	0	Inf	0.00139	0.023276	-//-
Bra012858	28.2293	0.273981	6.687	4.71e-07	2.42e-05	sp|Q35638|RHO1_PEA Rac-like GTP-binding protein RHO1 OS=Pisum sativum GN=RHO1 PE=2 SV=1//1.13485e-126
Bra012866	414.459	116.181	1.8349	2.79e-05	0.00091335	sp|Q8S950|NACK1_TOBAC Kinesin-like protein NACK1 OS=Nicotiana tabacum GN=NACK1 PE=1 SV=1//6.94138e-38
Bra012884	42.1046	127.086	-1.5938	0.0013577	0.022862	sp|Q8VZ37|AP3S_ARATH AP-3 complex subunit sigma OS=Arabidopsis thaliana GN=At3g50860 PE=2 SV=1//1.54121e-113
Bra012938	31.0106	4.57453	2.7611	0.00090999	0.016651	sp|Q9FKG1|EF104_ARATH Ethylene-responsive transcription factor ERF104 OS=Arabidopsis thaliana GN=ERF104 PE=1 SV=1//4.30453e-98
Bra012945	242.134	52.4438	2.207	3.57e-06	0.00014834	sp|Q56W64|ASPG3_ARATH Probable isoaspartyl peptidase/L-asparaginase 3 OS=Arabidopsis thaliana GN=At5g61540 PE=2 SV=1//0
Bra012948	329.611	6.89528	5.579	4.43e-07	2.3e-05	sp|Q8L7R8|STP3_ARATH Sugar transport protein 3 OS=Arabidopsis thaliana GN=STP3 PE=2 SV=2//0
Bra012949	28.6472	568.202	-4.3099	5.88e-08	3.71e-06	sp|Q9SYG1|HS174_ARATH 17.4 kDa class III heat shock protein OS=Arabidopsis thaliana GN=HSP17.4B PE=2 SV=1//2.26099e-58
Bra012964	131.832	30.1993	2.1261	2.71e-05	0.00089554	sp|Q9LKL2|APRR1_ARATH Two-component response regulator-like APRR1 OS=Arabidopsis thaliana GN=APRR1 PE=1 SV=1//0
Bra013001	1.94391	19.0083	-3.2896	0.0019218	0.030186	sp|Q5BPF3|BASL_ARATH Protein BREAKING OF ASYMMETRY IN THE STOMATAL LINEAGE OS=Arabidopsis thaliana GN=BASL PE=2 SV=1//3.49694e-83
Bra013007	1469.62	80.5774	4.1889	7.71e-07	3.75e-05	sp|Q8VX04|MAM2_ARATH Methylthioalkylmalate synthase 2, chloroplastic OS=Arabidopsis thaliana GN=MAM2 PE=2 SV=1//0
Bra013009	76.1355	1952.16	-4.6804	7.03e-07	3.45e-05	sp|Q9FG67|MAM1_ARATH Methylthioalkylmalate synthase 1, chloroplastic OS=Arabidopsis thaliana GN=MAM1 PE=1 SV=1//0
Bra013015	82.2819	319.388	-1.9567	1.71e-05	0.00060198	sp|Q8GXN9|TGH_ARATH G patch domain-containing protein TGH OS=Arabidopsis thaliana GN=TGH PE=2 SV=1//0
Bra013026	44.7652	4.40304	3.3458	6.08e-05	0.0017946	sp|A3DF24|DNAJ_CLOTH Chaperone protein DnaJ OS=Clostridium thermocellum (strain ATCC 27405 / DSM 1237 / NBRC 103400 / NCIMB 10682 / NRRL B-4536 / VPI 7372) GN=dnaJ PE=3 SV=1//7.27863e-09
Bra013042	80.1954	12.3357	2.7007	5.45e-05	0.0016415	-//-
Bra013043	734.675	307.026	1.2587	0.0011948	0.020625	sp|Q9ZVX4|U90A1_ARATH UDP-glycosyltransferase 90A1 OS=Arabidopsis thaliana GN=UGT90A1 PE=2 SV=1//0
Bra013054	34.6966	0	Inf	3.16e-09	2.47e-07	sp|Q9FFB3|VP241_ARATH Vacuolar protein sorting-associated protein 24 homolog 1 OS=Arabidopsis thaliana GN=VPS24-1 PE=1 SV=1//5.31124e-21
Bra013058	1807.39	263.477	2.7782	0.00017698	0.004425	sp|Q9ZNT3|ADF5_ARATH Actin-depolymerizing factor 5 OS=Arabidopsis thaliana GN=ADF5 PE=1 SV=1//3.49234e-94
Bra013059	603.13	145.423	2.0522	0.00062731	0.012468	sp|F4I9E1|NFD4_ARATH Protein NUCLEAR FUSION DEFECTIVE 4 OS=Arabidopsis thaliana GN=NFD4 PE=3 SV=1//4.82687e-18
Bra013120	597.976	2619.11	-2.1309	0.00036726	0.0079939	sp|Q43295|APK1_ARATH Adenylyl-sulfate kinase 1, chloroplastic OS=Arabidopsis thaliana GN=APK1 PE=1 SV=1//1.17412e-169
Bra013137	9.12614	0	Inf	0.0029536	0.041954	sp|Q9ZQI7|ALD1_ARATH Aminotransferase ALD1 OS=Arabidopsis thaliana GN=ALD1 PE=1 SV=2//0
Bra013138	57.3612	3.80132	3.9155	2.2e-05	0.00074972	sp|Q9ZQI7|ALD1_ARATH Aminotransferase ALD1 OS=Arabidopsis thaliana GN=ALD1 PE=1 SV=2//0
Bra013159	96.6726	280.162	-1.5351	0.0013469	0.022703	sp|P80030|FABI_BRANA Enoyl-[acyl-carrier-protein] reductase [NADH], chloroplastic OS=Brassica napus PE=1 SV=2//0
Bra013160	44.4944	175.398	-1.9789	4.87e-05	0.0014869	sp|P80030|FABI_BRANA Enoyl-[acyl-carrier-protein] reductase [NADH], chloroplastic OS=Brassica napus PE=1 SV=2//0
Bra013175	58.4132	13.1505	2.1512	0.00066446	0.013026	-//-
Bra013176	48475.9	9006.99	2.4281	5.56e-09	4.24e-07	-//-
Bra013203	41.0369	144.268	-1.8138	0.00019847	0.0048628	sp|Q8L633|RNZC_ARATH Ribonuclease Z, chloroplastic OS=Arabidopsis thaliana GN=CPZ PE=2 SV=1//0
Bra013205	29.504	5.79434	2.3482	0.0036404	0.048966	-//-
Bra013207	218.34	42.6618	2.3556	0.0031351	0.043926	-//-
Bra013213	50.6878	0	Inf	3.67e-12	4.58e-10	sp|P0C8S1|RP8L2_ARATH Probable disease resistance RPP8-like protein 2 OS=Arabidopsis thaliana GN=RPP8L2 PE=3 SV=1//0
Bra013244	34.6508	148.181	-2.0964	6.44e-05	0.0018808	sp|Q9NX01|TXN4B_HUMAN Thioredoxin-like protein 4B OS=Homo sapiens GN=TXNL4B PE=1 SV=1//4.16743e-54
Bra013246	190.708	1.36284	7.1286	6.17e-23	3.63e-20	sp|Q9S7P9|SNP33_ARATH SNAP25 homologous protein SNAP33 OS=Arabidopsis thaliana GN=SNAP33 PE=1 SV=1//6.32844e-101
Bra013265	109.579	279.937	-1.3531	0.0017139	0.027601	sp|Q8H100|AGD8_ARATH Probable ADP-ribosylation factor GTPase-activating protein AGD8 OS=Arabidopsis thaliana GN=AGD8 PE=1 SV=1//0
Bra013289	24.495	146.564	-2.581	0.0015597	0.025508	sp|Q8VWJ2|WRK28_ARATH Probable WRKY transcription factor 28 OS=Arabidopsis thaliana GN=WRKY28 PE=2 SV=1//3.37328e-146
Bra013345	11.1979	92.4691	-3.0457	2.65e-07	1.45e-05	sp|C0LGQ9|Y4294_ARATH Probable LRR receptor-like serine/threonine-protein kinase At4g20940 OS=Arabidopsis thaliana GN=At4g20940 PE=1 SV=1//1.35529e-12
Bra013357	8.82294	0	Inf	0.0032676	0.045319	sp|F4KIF3|CSA1_ARATH Disease resistance-like protein CSA1 OS=Arabidopsis thaliana GN=CSA1 PE=3 SV=1//2.06408e-40
Bra013361	150.999	45.1764	1.7409	0.00061632	0.012265	sp|Q8LFP7|NIP12_ARATH Aquaporin NIP1-2 OS=Arabidopsis thaliana GN=NIP1-2 PE=2 SV=2//0
Bra013370	91.3552	440.015	-2.268	8.82e-05	0.0024435	sp|Q94F87|CMT2_ARATH DNA (cytosine-5)-methyltransferase CMT2 OS=Arabidopsis thaliana GN=CMT2 PE=2 SV=3//1.62303e-08
Bra013376	368.608	117.247	1.6525	0.00042832	0.0090712	sp|Q4UMH6|Y381_RICFE Putative ankyrin repeat protein RF_0381 OS=Rickettsia felis (strain ATCC VR-1525 / URRWXCal2) GN=RF_0381 PE=3 SV=1//7.24505e-07
Bra013382	505.286	192.131	1.395	0.00084311	0.015697	-//-
Bra013401	24.4103	99.0628	-2.0209	0.00017677	0.0044231	sp|Q54F15|NUBPL_DICDI Iron-sulfur protein NUBPL OS=Dictyostelium discoideum GN=nubpl PE=3 SV=1//1.47792e-79
Bra013436	267.241	90.0579	1.5692	0.00048721	0.010085	sp|Q1XDU5|YCF52_PYRYE Uncharacterized N-acetyltransferase ycf52 OS=Pyropia yezoensis GN=ycf52 PE=3 SV=1//2.86622e-10
Bra013437	14.6688	60.8712	-2.053	0.00070229	0.013582	sp|Q5UBY2|FRS1_ARATH Protein FAR1-RELATED SEQUENCE 1 OS=Arabidopsis thaliana GN=FRS1 PE=1 SV=1//1.30214e-19
Bra013444	29.6998	94.4787	-1.6695	0.0020771	0.032151	sp|O49436|PP327_ARATH Pentatricopeptide repeat-containing protein At4g20090 OS=Arabidopsis thaliana GN=EMB1025 PE=3 SV=1//0
Bra013460	411.934	142.334	1.5331	0.00069767	0.013538	sp|P94077|LSD1_ARATH Protein LSD1 OS=Arabidopsis thaliana GN=LSD1 PE=1 SV=1//1.66356e-80
Bra013462	466.844	130.704	1.8366	0.000118	0.0031389	sp|Q9SPE5|SNAG_ARATH Gamma-soluble NSF attachment protein OS=Arabidopsis thaliana GN=GSNAP PE=2 SV=1//0
Bra013482	49.6686	181.981	-1.8734	0.00011031	0.00297	sp|Q9C5Q8|HEN1_ARATH Small RNA 2&apos;-O-methyltransferase OS=Arabidopsis thaliana GN=HEN1 PE=1 SV=1//4.60512e-80
Bra013506	51.4812	215.704	-2.0669	8.77e-06	0.00033533	sp|Q84V22|PSD1_ARATH Phosphatidylserine decarboxylase proenzyme 1, mitochondrial OS=Arabidopsis thaliana GN=PSD1 PE=2 SV=1//1.99293e-34
Bra013541	34.3722	6.41633	2.4214	0.0012598	0.021522	sp|F4JJL0|ENDO4_ARATH Endonuclease 4 OS=Arabidopsis thaliana GN=ENDO4 PE=3 SV=1//0
Bra013556	167.569	7.37312	4.5063	7.3e-05	0.0020872	sp|Q8RWU4|ATML1_ARATH Homeobox-leucine zipper protein MERISTEM L1 OS=Arabidopsis thaliana GN=ATML1 PE=2 SV=1//6.73182e-177
Bra013565	548.446	21.1345	4.6977	3.22e-20	1.2e-17	sp|Q9C5C8|MSRB2_ARATH Peptide methionine sulfoxide reductase B2, chloroplastic OS=Arabidopsis thaliana GN=MSRB2 PE=1 SV=1//2.7179e-94
Bra013608	31.5925	119.853	-1.9236	0.00021449	0.0051935	sp|O49636|MPC4_ARATH Mitochondrial pyruvate carrier 4 OS=Arabidopsis thaliana GN=MPC4 PE=3 SV=1//3.60706e-68
Bra013609	118.777	40.7253	1.5443	0.0021262	0.032637	sp|O49636|MPC4_ARATH Mitochondrial pyruvate carrier 4 OS=Arabidopsis thaliana GN=MPC4 PE=3 SV=1//1.66469e-61
Bra013652	79.2573	11936.8	-7.2347	7.16e-25	4.92e-22	sp|Q96323|LDOX_ARATH Leucoanthocyanidin dioxygenase OS=Arabidopsis thaliana GN=LDOX PE=1 SV=1//0
Bra013656	488.106	132.901	1.8768	0.00035606	0.0078017	sp|Q9ZP16|CRK11_ARATH Cysteine-rich receptor-like protein kinase 11 OS=Arabidopsis thaliana GN=CRK11 PE=2 SV=2//0
Bra013657	333.966	70.0155	2.254	4.52e-07	2.33e-05	sp|Q9ZP16|CRK11_ARATH Cysteine-rich receptor-like protein kinase 11 OS=Arabidopsis thaliana GN=CRK11 PE=2 SV=2//0
Bra013658	41.7624	242.694	-2.5389	0.0032784	0.045413	sp|Q6NQ87|CRK22_ARATH Cysteine-rich receptor-like protein kinase 22 OS=Arabidopsis thaliana GN=CRK22 PE=2 SV=1//3.27036e-14
Bra013660	219.981	33.5975	2.711	7.07e-08	4.34e-06	sp|Q9ZP16|CRK11_ARATH Cysteine-rich receptor-like protein kinase 11 OS=Arabidopsis thaliana GN=CRK11 PE=2 SV=2//0
Bra013664	37.5653	3.79426	3.3075	3.47e-05	0.0010996	sp|Q2KJ22|FA63A_BOVIN Protein FAM63A OS=Bos taurus GN=FAM63A PE=2 SV=1//1.68167e-18
Bra013674	7715.36	28.1576	8.0981	1.52e-18	4.63e-16	sp|P13046|PRR1_TOBAC Pathogenesis-related protein R major form OS=Nicotiana tabacum PE=1 SV=1//9.69469e-101
Bra013676	126.824	32.0363	1.9851	8.82e-05	0.0024435	sp|Q8GYA4|CRK10_ARATH Cysteine-rich receptor-like protein kinase 10 OS=Arabidopsis thaliana GN=CRK10 PE=1 SV=3//0
Bra013677	632.573	84.5983	2.9025	2.39e-06	0.00010435	sp|Q8GYA4|CRK10_ARATH Cysteine-rich receptor-like protein kinase 10 OS=Arabidopsis thaliana GN=CRK10 PE=1 SV=3//0
Bra013684	358.429	56.521	2.6648	4.32e-09	3.34e-07	sp|O65483|CRK24_ARATH Cysteine-rich receptor-like protein kinase 24 OS=Arabidopsis thaliana GN=CRK24 PE=3 SV=2//0
Bra013693	693.57	53.3614	3.7002	2.53e-15	4.73e-13	-//-
Bra013715	70.2624	13.3615	2.3947	0.0029263	0.041688	-//-
Bra013716	22.0432	99.8404	-2.1793	8.79e-05	0.0024398	sp|B2IG64|RL25_BEII9 50S ribosomal protein L25 OS=Beijerinckia indica subsp. indica (strain ATCC 9039 / DSM 1715 / NCIB 8712) GN=rplY PE=3 SV=1//1.11665e-21
Bra013723	3.75467	40.9212	-3.4461	1.26e-05	0.00046072	sp|Q9SUQ8|DIR6_ARATH Dirigent protein 6 OS=Arabidopsis thaliana GN=DIR6 PE=1 SV=1//2.29256e-112
Bra013732	161.51	55.8964	1.5308	0.0032247	0.044801	sp|Q9SUP6|WRK53_ARATH Probable WRKY transcription factor 53 OS=Arabidopsis thaliana GN=WRKY53 PE=1 SV=1//5.55776e-134
Bra013734	71.1078	247.976	-1.8021	4.99e-05	0.0015216	sp|A7PZL3|PGLR_VITVI Probable polygalacturonase OS=Vitis vinifera GN=GSVIVT00026920001 PE=1 SV=1//4.17923e-139
Bra013769	0	17.4295	#NAME?	1.43e-05	0.00051461	sp|Q9CA28|TKPR2_ARATH Tetraketide alpha-pyrone reductase 2 OS=Arabidopsis thaliana GN=TKPR2 PE=1 SV=1//1.13356e-61
Bra013864	165.508	51.2118	1.6924	0.00037029	0.0080491	sp|Q7XJE5|MCA2_ARATH Metacaspase-2 OS=Arabidopsis thaliana GN=AMC2 PE=1 SV=1//1.95204e-18
Bra013914	45.4035	0	Inf	2.6e-11	3.01e-09	-//-
Bra013929	401.711	139.245	1.5285	0.000373	0.0080826	sp|Q5R5R2|HEAT6_PONAB HEAT repeat-containing protein 6 OS=Pongo abelii GN=HEATR6 PE=2 SV=1//7.16377e-07
Bra013933	306.604	786.625	-1.3593	0.0011586	0.020181	sp|Q84RQ7|NIFU3_ARATH NifU-like protein 3, chloroplastic OS=Arabidopsis thaliana GN=NIFU3 PE=2 SV=1//2.05068e-133
Bra013944	117.714	12.5029	3.235	0.00057355	0.011553	sp|Q8RWE5|PIRL8_ARATH Plant intracellular Ras-group-related LRR protein 8 OS=Arabidopsis thaliana GN=PIRL8 PE=2 SV=1//0
Bra013947	234.137	45.2381	2.3717	5.84e-07	2.93e-05	sp|Q42484|RPS2_ARATH Disease resistance protein RPS2 OS=Arabidopsis thaliana GN=RPS2 PE=1 SV=1//0
Bra013967	106.256	18.3478	2.5339	9.68e-06	0.00036521	sp|P37545|YABD_BACSU Uncharacterized deoxyribonuclease YabD OS=Bacillus subtilis (strain 168) GN=yabD PE=3 SV=1//1.00856e-23
Bra013968	1732.14	254.355	2.7676	3.69e-09	2.87e-07	sp|Q9LF68|BOLA4_ARATH Protein BOLA4, chloroplastic/mitochondrial OS=Arabidopsis thaliana GN=BOLA4 PE=1 SV=1//3.49249e-89
Bra013982	153.856	42.7757	1.8467	0.0001102	0.00297	-//-
Bra013985	9.02302	90.684	-3.3292	5.18e-08	3.29e-06	-//-
Bra014035	26.9879	0.273981	6.6221	0.0018452	0.029289	sp|Q6IMT1|SAB_ARATH Protein SABRE OS=Arabidopsis thaliana GN=SAB PE=1 SV=1//0
Bra014073	0.328828	29.1123	-6.4682	1.73e-07	9.84e-06	-//-
Bra014090	123.332	6.02665	4.3551	0.0028035	0.040343	sp|Q3E6Y3|Y1869_ARATH Uncharacterized protein At1g28695 OS=Arabidopsis thaliana GN=At1g28695 PE=2 SV=1//2.90513e-166
Bra014094	43.917	201.423	-2.1974	0.0004857	0.010066	-//-
Bra014109	103.127	0.752937	7.0977	3.66e-17	9.27e-15	-//-
Bra014112	0.657657	80.9942	-6.9443	6.55e-15	1.16e-12	-//-
Bra014123	8.98159	83.8933	-3.2235	3.33e-07	1.79e-05	-//-
Bra014129	0.351754	36.9964	-6.7167	6.53e-09	4.89e-07	-//-
Bra014154	3307.93	7668.1	-1.2129	0.0036711	0.049166	sp|P82353|NLTP2_PRUAR Non-specific lipid-transfer protein 2 OS=Prunus armeniaca PE=1 SV=1//3.57883e-20
Bra014156	0	55.472	#NAME?	3.21e-13	4.63e-11	-//-
Bra014187	0.703509	80.2565	-6.8339	7.14e-15	1.26e-12	sp|Q9XIA7|TOM6_ARATH Mitochondrial import receptor subunit TOM6 homolog OS=Arabidopsis thaliana GN=TOM6 PE=1 SV=1//6.79407e-27
Bra014254	37.6499	134.183	-1.8335	0.00021632	0.0052326	sp|Q9LPS1|HXK3_ARATH Hexokinase-3 OS=Arabidopsis thaliana GN=At1g50460 PE=1 SV=1//0
Bra014262	956.53	51.1311	4.2255	8.22e-20	2.98e-17	sp|Q9C8J4|SPP1_ARATH Probable sucrose-phosphatase 1 OS=Arabidopsis thaliana GN=SPP1 PE=2 SV=1//0
Bra014273	249.896	88.8541	1.4918	0.0010718	0.018979	sp|O51625|MNMA_BORBU tRNA-specific 2-thiouridylase MnmA OS=Borrelia burgdorferi (strain ATCC 35210 / B31 / CIP 102532 / DSM 4680) GN=mnmA PE=3 SV=1//8.78232e-122
Bra014313	40.5909	1.73931	4.5446	3.06e-07	1.66e-05	sp|C0LGP4|Y3475_ARATH Probable LRR receptor-like serine/threonine-protein kinase At3g47570 OS=Arabidopsis thaliana GN=At3g47570 PE=2 SV=1//0
Bra014314	35.6372	0.547961	6.0232	8.11e-08	4.93e-06	sp|C0LGP4|Y3475_ARATH Probable LRR receptor-like serine/threonine-protein kinase At3g47570 OS=Arabidopsis thaliana GN=At3g47570 PE=2 SV=1//1.31589e-148
Bra014324	209.603	547.927	-1.3863	0.0011495	0.020054	-//-
Bra014338	82.5007	216.014	-1.3886	0.0021866	0.033375	sp|Q9ZU50|BAT1_ARATH Amino-acid permease BAT1 OS=Arabidopsis thaliana GN=BAT1 PE=2 SV=2//0
Bra014351	306.559	111.816	1.455	0.00072236	0.013888	sp|Q6DBA5|NRPD4_ARATH DNA-directed RNA polymerases IV and V subunit 4 OS=Arabidopsis thaliana GN=NRPD4 PE=1 SV=2//2.18158e-50
Bra014361	11.941	71.2775	-2.5775	3.44e-05	0.0010919	-//-
Bra014368	101.168	4.4315	4.5128	1.04e-06	4.88e-05	sp|Q9SYH4|NFYA5_ARATH Nuclear transcription factor Y subunit A-5 OS=Arabidopsis thaliana GN=NFYA5 PE=2 SV=1//2.16485e-93
Bra014375	178.976	59.4516	1.59	0.0014013	0.023429	sp|Q9SYF5|GLIP3_ARATH GDSL esterase/lipase 3 OS=Arabidopsis thaliana GN=GLIP3 PE=2 SV=2//0
Bra014389	254.169	74.1241	1.7778	9.94e-05	0.0027099	sp|Q9VI10|SMD2_DROME Probable small nuclear ribonucleoprotein Sm D2 OS=Drosophila melanogaster GN=SmD2 PE=1 SV=1//1.29121e-44
Bra014397	132.57	0	Inf	0.00019082	0.0047351	sp|A7LXU3|BGH3B_BACO1 Beta-glucosidase BoGH3B OS=Bacteroides ovatus (strain ATCC 8483 / DSM 1896 / JCM 5824 / NCTC 11153) GN=BACOVA_02659 PE=1 SV=1//9.72347e-86
Bra014398	0.921258	76.3477	-6.3728	0.00028503	0.0065137	sp|Q9LZJ7|PRP3_ARATH Proline-rich protein 3 OS=Arabidopsis thaliana GN=PRP3 PE=2 SV=1//2.7122e-64
Bra014414	371.662	124.45	1.5784	0.00036044	0.0078766	sp|P34791|CP20C_ARATH Peptidyl-prolyl cis-trans isomerase CYP20-3, chloroplastic OS=Arabidopsis thaliana GN=CYP20-3 PE=1 SV=1//1.60293e-127
Bra014417	907.677	3187.24	-1.8121	0.00022251	0.0053523	sp|Q9M276|ATB12_ARATH Homeobox-leucine zipper protein ATHB-12 OS=Arabidopsis thaliana GN=ATHB-12 PE=2 SV=1//5.96154e-113
Bra014444	0.328828	17.819	-5.7599	0.00084618	0.015728	sp|Q8L7L5|AHL11_ARATH AT-hook motif nuclear-localized protein 11 OS=Arabidopsis thaliana GN=AHL11 PE=2 SV=1//3.57508e-112
Bra014461	55.9139	0.986369	5.8249	0.00072661	0.013954	sp|O64637|C76C2_ARATH Cytochrome P450 76C2 OS=Arabidopsis thaliana GN=CYP76C2 PE=2 SV=1//0
Bra014527	1.29594	62.2166	-5.5852	4.43e-11	4.81e-09	sp|Q40532|NTF4_TOBAC Mitogen-activated protein kinase homolog NTF4 OS=Nicotiana tabacum GN=NTF4 PE=2 SV=1//3.20172e-174
Bra014534	456.011	1.50587	8.2423	5.61e-07	2.83e-05	sp|P26780|DEF2_SINAL Defensin-like protein 2 OS=Sinapis alba PE=1 SV=2//4.35508e-07
Bra014536	6.8702	47.6243	-2.7933	6.59e-05	0.0019103	sp|Q9M1B4|SSL13_ARATH Protein STRICTOSIDINE SYNTHASE-LIKE 13 OS=Arabidopsis thaliana GN=SSL13 PE=1 SV=1//0
Bra014622	521.057	159.444	1.7084	5.8e-05	0.0017322	sp|O22941|PXM16_ARATH Zinc-metallopeptidase, peroxisomal OS=Arabidopsis thaliana GN=PXM16 PE=2 SV=1//0
Bra014643	0	97.9911	#NAME?	3.77e-19	1.26e-16	sp|P49236|E13B_BRACM Glucan endo-1,3-beta-glucosidase OS=Brassica campestris GN=BGL PE=1 SV=1//2.30629e-66
Bra014656	8.1811	138.29	-4.0793	0.0013253	0.02242	-//-
Bra014683	101.832	550.36	-2.4342	6.39e-05	0.0018708	-//-
Bra014740	25.625	2.45169	3.3857	0.00024083	0.005685	sp|Q0JHU5|ERG1_ORYSJ Elicitor-responsive protein 1 OS=Oryza sativa subsp. japonica GN=ERG1 PE=2 SV=1//1.53708e-44
Bra014743	2165.84	839.859	1.3667	0.00064377	0.012734	sp|P48491|TPIS_ARATH Triosephosphate isomerase, cytosolic OS=Arabidopsis thaliana GN=CTIMC PE=1 SV=2//9.88023e-163
Bra014767	67.2207	661.25	-3.2982	4.61e-13	6.52e-11	-//-
Bra014774	387.773	1.26035	8.2652	2.19e-08	1.48e-06	sp|Q9M3D6|AB19G_ARATH ABC transporter G family member 19 OS=Arabidopsis thaliana GN=ABCG19 PE=1 SV=1//0
Bra014824	4.67237	37.7173	-3.013	7.96e-05	0.0022373	-//-
Bra014831	86.6324	385.226	-2.1527	0.0010789	0.019082	sp|Q9S818|FL3H_ARATH Naringenin,2-oxoglutarate 3-dioxygenase OS=Arabidopsis thaliana GN=F3H PE=1 SV=1//1.13436e-148
Bra014842	131.836	30.9297	2.0917	0.00011691	0.0031171	-//-
Bra014858	33.249	274.71	-3.0465	3.1e-10	2.99e-08	sp|Q3E902|RS212_ARATH 40S ribosomal protein S21-2 OS=Arabidopsis thaliana GN=RPS21C PE=1 SV=2//1.10837e-51
Bra014884	35.1198	1.50587	4.5436	8.52e-07	4.07e-05	sp|Q923W1|TGS1_MOUSE Trimethylguanosine synthase OS=Mus musculus GN=Tgs1 PE=1 SV=2//1.34814e-58
Bra014966	33.5114	131.125	-1.9682	0.001731	0.027813	sp|Q9ZR37|DUS1_ARATH Dual specificity protein phosphatase 1 OS=Arabidopsis thaliana GN=DSPTP1 PE=1 SV=1//5.89e-111
Bra014970	97.967	3.22491	4.925	8.06e-09	5.89e-07	sp|Q9M1K1|ORG2_ARATH Transcription factor ORG2 OS=Arabidopsis thaliana GN=ORG2 PE=1 SV=1//2.92318e-107
Bra015028	15.858	0	Inf	0.0026645	0.038801	sp|Q9SQH9|AMT13_ARATH Ammonium transporter 1 member 3 OS=Arabidopsis thaliana GN=AMT1-3 PE=2 SV=2//0
Bra015042	2404.38	810.301	1.5691	0.00014045	0.0036416	sp|Q7TNK0|SERC1_RAT Serine incorporator 1 OS=Rattus norvegicus GN=Serinc1 PE=1 SV=1//8.52658e-28
Bra015093	174.107	4.97946	5.1278	1.09e-05	0.0004067	sp|Q9LJR7|XTH3_ARATH Xyloglucan endotransglucosylase/hydrolase protein 3 OS=Arabidopsis thaliana GN=XTH3 PE=2 SV=1//2.62966e-170
Bra015095	14.3488	50.4611	-1.8142	0.0034797	0.047444	-//-
Bra015108	647.073	215.091	1.589	0.0010794	0.019082	-//-
Bra015109	42.2324	0.356194	6.8895	1.14e-09	9.67e-08	sp|Q9SQU4|C3H34_ARATH Zinc finger CCCH domain-containing protein 34 OS=Arabidopsis thaliana GN=At3g06410 PE=2 SV=2//3.1424e-10
Bra015110	46.6607	1.45212	5.006	3.78e-08	2.46e-06	sp|Q9LPJ7|FB31_ARATH Putative F-box protein At1g32660 OS=Arabidopsis thaliana GN=At1g32660 PE=3 SV=1//3.94487e-123
Bra015157	177.452	483.667	-1.4466	0.0011782	0.020413	sp|A4K526|TM256_BUFGR Transmembrane protein 256 homolog OS=Bufo gargarizans PE=3 SV=1//7.64042e-21
Bra015171	18.1977	0.986369	4.2055	0.00050927	0.010417	sp|Q9ZUF7|LOR6_ARATH Protein LURP-one-related 6 OS=Arabidopsis thaliana GN=At2g05910 PE=2 SV=1//2.75421e-109
Bra015193	4.68561	64.034	-3.7725	4.7e-08	3.02e-06	sp|Q9FGN3|FB290_ARATH F-box protein At5g51380 OS=Arabidopsis thaliana GN=At5g51380 PE=2 SV=1//0
Bra015199	43.9886	210.982	-2.2619	1.97e-06	8.78e-05	sp|P27061|PPA1_SOLLC Acid phosphatase 1 OS=Solanum lycopersicum GN=APS1 PE=2 SV=1//1.22688e-90
Bra015204	3.0644	258.751	-6.3998	1.3e-15	2.53e-13	sp|C0LGP4|Y3475_ARATH Probable LRR receptor-like serine/threonine-protein kinase At3g47570 OS=Arabidopsis thaliana GN=At3g47570 PE=2 SV=1//0
Bra015243	85.7455	1.61654	5.7291	2.45e-06	0.00010664	-//-
Bra015254	15.1659	0	Inf	7.16e-05	0.0020554	-//-
Bra015258	269.588	33.3143	3.0165	4.08e-10	3.78e-08	-//-
Bra015265	109.71	0.376468	8.187	0.0014065	0.023504	-//-
Bra015293	0.999724	21.7983	-4.4465	0.00075127	0.014344	sp|O64489|YUC9_ARATH Probable indole-3-pyruvate monooxygenase YUCCA9 OS=Arabidopsis thaliana GN=YUC9 PE=2 SV=1//0
Bra015294	8.34244	172.565	-4.3705	1.86e-14	3.08e-12	sp|B4F766|DYM_RAT Dymeclin OS=Rattus norvegicus GN=Dym PE=2 SV=1//2.09267e-47
Bra015304	180.28	50.9504	1.8231	0.0012455	0.021299	sp|Q6NN02|Y4445_ARATH Uncharacterized protein At4g14450, chloroplastic OS=Arabidopsis thaliana GN=At4g14450 PE=2 SV=1//4.91267e-13
Bra015351	3.0926	24.1767	-2.9667	0.0012316	0.021128	sp|Q8R3D1|TBC13_MOUSE TBC1 domain family member 13 OS=Mus musculus GN=Tbc1d13 PE=2 SV=1//2.35793e-21
Bra015370	508.306	195.365	1.3795	0.0011766	0.020407	sp|Q9FHX2|MFL1_ARATH Protein MITOFERRINLIKE 1, chloroplastic OS=Arabidopsis thaliana GN=MFL1 PE=2 SV=1//0
Bra015371	424.61	163.46	1.3772	0.0010665	0.018906	sp|Q9MAU5|Y1049_ARATH Putative BPI/LBP family protein At1g04970 OS=Arabidopsis thaliana GN=At1g04970 PE=2 SV=1//0
Bra015372	0.351754	46.54	-7.0478	1.22e-10	1.24e-08	sp|Q9STX0|WRKY7_ARATH Probable WRKY transcription factor 7 OS=Arabidopsis thaliana GN=WRKY7 PE=2 SV=1//4.05677e-11
Bra015440	0.986485	17.2296	-4.1264	0.00066414	0.013026	-//-
Bra015455	20.7895	0	Inf	0.0036502	0.049038	-//-
Bra015457	2904.82	7372.14	-1.3436	0.00063668	0.012616	sp|Q9MA41|CTL1_ARATH Chitinase-like protein 1 OS=Arabidopsis thaliana GN=CTL1 PE=1 SV=1//0
Bra015481	107.04	496.606	-2.214	7.76e-07	3.76e-05	sp|Q7XBH4|MYB4_ORYSJ Myb-related protein Myb4 OS=Oryza sativa subsp. japonica GN=MYB4 PE=2 SV=2//2.60748e-67
Bra015504	38.1893	119.33	-1.6437	0.0013197	0.022347	sp|Q9SHJ3|CALS7_ARATH Callose synthase 7 OS=Arabidopsis thaliana GN=CALS7 PE=3 SV=3//0
Bra015524	1655.31	488.438	1.7609	0.0013758	0.023107	sp|P26569|H12_ARATH Histone H1.2 OS=Arabidopsis thaliana GN=At2g30620 PE=1 SV=1//4.34324e-21
Bra015543	268.104	81.5534	1.717	0.00058758	0.011792	sp|Q9FGH9|E70B1_ARATH Exocyst complex component EXO70B1 OS=Arabidopsis thaliana GN=EXO70B1 PE=1 SV=1//0
Bra015548	28.7415	2.60291	3.4649	0.00015868	0.0040506	sp|Q9LU68|CIA2_ARATH Protein CHLOROPLAST IMPORT APPARATUS 2 OS=Arabidopsis thaliana GN=CIA2 PE=2 SV=1//8.15869e-19
Bra015549	56.6481	0.986369	5.8438	2.6e-09	2.08e-07	-//-
Bra015559	18.2753	0.356194	5.6811	6.15e-05	0.0018129	sp|Q0WMV8|PHF5B_ARATH PHD finger-like domain-containing protein 5B OS=Arabidopsis thaliana GN=At1g07170 PE=2 SV=1//1.65702e-74
Bra015560	240.557	75.2215	1.6772	0.00034107	0.0075312	sp|Q8GWA1|NDA1_ARATH Internal alternative NAD(P)H-ubiquinone oxidoreductase A1, mitochondrial OS=Arabidopsis thaliana GN=NDA1 PE=2 SV=1//0
Bra015570	11752.6	3460.18	1.7641	1.16e-05	0.0004307	-//-
Bra015635	671.512	1614.67	-1.2658	0.0016661	0.027007	sp|Q9Y7K5|YGI3_SCHPO Uncharacterized WD repeat-containing protein C2A9.03 OS=Schizosaccharomyces pombe (strain 972 / ATCC 24843) GN=SPBC2A9.03 PE=3 SV=2//6.22118e-40
Bra015637	339.387	77.5927	2.1289	0.0029273	0.041688	sp|Q6MEW4|GPMA_PARUW 2,3-bisphosphoglycerate-dependent phosphoglycerate mutase OS=Protochlamydia amoebophila (strain UWE25) GN=gpmA PE=3 SV=1//1.71478e-96
Bra015662	237.881	764.881	-1.685	6.31e-05	0.0018506	sp|Q9C521|UGAL1_ARATH UDP-galactose transporter 1 OS=Arabidopsis thaliana GN=UDP-GALT1 PE=2 SV=1//0
Bra015692	117.268	27.4695	2.0939	0.00010284	0.0027915	sp|Q8F7K3|RIMP_LEPIN Ribosome maturation factor RimP OS=Leptospira interrogans serogroup Icterohaemorrhagiae serovar Lai (strain 56601) GN=rimP PE=3 SV=1//2.5451e-07
Bra015785	107.607	27.2017	1.984	0.00020305	0.0049566	sp|Q9XIQ7|FBT7_ARATH Probable folate-biopterin transporter 7 OS=Arabidopsis thaliana GN=At1g64890 PE=2 SV=1//0
Bra015798	42.8741	155.451	-1.8583	0.00015687	0.0040104	-//-
Bra015805	2.89423	400.465	-7.1124	5.49e-30	6.47e-27	-//-
Bra015813	44.059	2.0955	4.3941	2.44e-07	1.35e-05	-//-
Bra015829	0.986485	14.0513	-3.8323	0.0033909	0.046522	sp|C0LGS2|Y4361_ARATH Probable LRR receptor-like serine/threonine-protein kinase At4g36180 OS=Arabidopsis thaliana GN=At4g36180 PE=2 SV=1//0
Bra015835	320.238	65.5563	2.2883	0.0036419	0.048966	sp|Q9LQZ7|BBX21_ARATH B-box zinc finger protein 21 OS=Arabidopsis thaliana GN=BBX21 PE=1 SV=1//7.75638e-156
Bra015850	2970.58	19.6468	7.2403	2.34e-41	7.7e-38	sp|Q9FWS4|RK31_ARATH 50S ribosomal protein L31, chloroplastic OS=Arabidopsis thaliana GN=RPL31 PE=2 SV=1//3.97827e-79
Bra015869	5.91105	32.1242	-2.4422	0.0012024	0.020723	-//-
Bra015905	24.3195	2.93772	3.0493	0.0011446	0.019988	sp|Q9CA63|FBK29_ARATH F-box/kelch-repeat protein At1g74510 OS=Arabidopsis thaliana GN=At1g74510 PE=2 SV=1//0
Bra015913	255.839	34.3414	2.8972	2.98e-09	2.34e-07	sp|Q8LBA0|NIPL2_ARATH NEP1-interacting protein-like 2 OS=Arabidopsis thaliana GN=ATL24 PE=1 SV=2//2.42508e-111
Bra015918	28.2531	91.3086	-1.6923	0.0011485	0.020046	sp|P0A3U1|LTRA_LACLM Group II intron-encoded protein LtrA OS=Lactococcus lactis subsp. cremoris (strain MG1363) GN=ltrA PE=1 SV=1//6.36556e-15
Bra015919	73.1294	9.46472	2.9498	2.65e-06	0.00011387	sp|Q2KIN1|DPM2_BOVIN Dolichol phosphate-mannose biosynthesis regulatory protein OS=Bos taurus GN=DPM2 PE=3 SV=3//6.53005e-19
Bra015921	503.098	206.184	1.2869	0.0017055	0.02751	sp|Q8L518|CK2_ARATH Probable choline kinase 2 OS=Arabidopsis thaliana GN=At1g74320 PE=2 SV=1//0
Bra015940	212.792	71.4261	1.5749	0.0019334	0.030339	sp|Q9C9C6|RL62_ARATH 60S ribosomal protein L6-2 OS=Arabidopsis thaliana GN=RPL6B PE=2 SV=1//2.14961e-134
Bra015993	20.7173	2.70428	2.9375	0.0026998	0.039119	sp|Q9FX35|PP117_ARATH Pentatricopeptide repeat-containing protein At1g73400, mitochondrial OS=Arabidopsis thaliana GN=At1g73400 PE=2 SV=2//0
Bra015996	17.2826	66.1875	-1.9372	0.00080487	0.015127	sp|Q9FX31|HDG11_ARATH Homeobox-leucine zipper protein HDG11 OS=Arabidopsis thaliana GN=HDG11 PE=1 SV=1//0
Bra016014	0.296215	31.0743	-6.7129	2.57e-06	0.00011069	sp|P26587|TIP31_ARATH Aquaporin TIP3-1 OS=Arabidopsis thaliana GN=TIP3-1 PE=2 SV=1//1.54381e-142
Bra016018	57.9617	161.353	-1.4771	0.0018603	0.029438	sp|Q9C5P4|SUVH3_ARATH Histone-lysine N-methyltransferase, H3 lysine-9 specific SUVH3 OS=Arabidopsis thaliana GN=SUVH3 PE=2 SV=2//0
Bra016029	23.3577	77.463	-1.7296	0.0026846	0.03899	sp|Q40392|TMVRN_NICGU TMV resistance protein N OS=Nicotiana glutinosa GN=N PE=1 SV=1//1.82091e-70
Bra016040	54.4309	217.363	-1.9976	3.97e-05	0.0012376	sp|Q9SGG3|ALA5_ARATH Probable phospholipid-transporting ATPase 5 OS=Arabidopsis thaliana GN=ALA5 PE=3 SV=1//0
Bra016044	132.446	334.73	-1.3376	0.0021861	0.033375	-//-
Bra016050	18.962	0.356194	5.7343	4.34e-05	0.0013469	sp|Q9CAH1|Y1725_ARATH Putative receptor-like protein kinase At1g72540 OS=Arabidopsis thaliana GN=At1g72540 PE=2 SV=1//0
Bra016068	677.044	192.957	1.811	0.00049086	0.01011	sp|Q9C7S5|PSYR1_ARATH Tyrosine-sulfated glycopeptide receptor 1 OS=Arabidopsis thaliana GN=PSYR1 PE=2 SV=1//0
Bra016076	14.4694	62.5032	-2.1109	0.00046807	0.0097563	sp|O81635|ATK4_ARATH Kinesin-4 OS=Arabidopsis thaliana GN=ATK4 PE=1 SV=2//1.2039e-100
Bra016100	28.7451	3.77287	2.9296	0.002872	0.041043	-//-
Bra016116	23.4034	247.593	-3.4032	1.94e-11	2.29e-09	sp|Q9M9G7|CAPZB_ARATH Probable F-actin-capping protein subunit beta OS=Arabidopsis thaliana GN=At1g71790 PE=1 SV=1//2.67458e-177
Bra016117	14.7119	96.8693	-2.7191	1.44e-06	6.6e-05	-//-
Bra016120	30.4968	0	Inf	2.31e-08	1.55e-06	sp|Q839B2|HPRT_ENTFA Hypoxanthine-guanine phosphoribosyltransferase OS=Enterococcus faecalis (strain ATCC 700802 / V583) GN=hpt PE=3 SV=1//1.65681e-52
Bra016123	390.425	50.9277	2.9385	2.98e-10	2.89e-08	sp|P46228|RS1_SYNP6 30S ribosomal protein S1 OS=Synechococcus sp. (strain ATCC 27144 / PCC 6301 / SAUG 1402/1) GN=rpsA PE=1 SV=4//1.4015e-26
Bra016135	45.5956	195.525	-2.1004	1.25e-05	0.00045813	sp|Q9C9I3|PP115_ARATH Pentatricopeptide repeat-containing protein At1g71460, chloroplastic OS=Arabidopsis thaliana GN=PCMP-A3 PE=2 SV=1//0
Bra016137	0.976798	109.431	-6.8078	1.76e-17	4.79e-15	sp|Q8GRL7|TBCE_ARATH Tubulin-folding cofactor E OS=Arabidopsis thaliana GN=TFCE PE=2 SV=1//0
Bra016138	0	41.657	#NAME?	1.12e-10	1.16e-08	-//-
Bra016139	0	14.786	#NAME?	6.65e-05	0.0019265	sp|Q9C9H9|PP114_ARATH Pentatricopeptide repeat-containing protein At1g71420 OS=Arabidopsis thaliana GN=PCMP-H70 PE=2 SV=1//0
Bra016141	44.9918	0.732663	5.9404	1.78e-09	1.46e-07	sp|Q9C9H7|RLP12_ARATH Receptor-like protein 12 OS=Arabidopsis thaliana GN=RLP12 PE=2 SV=2//0
Bra016147	13.6144	127.27	-3.2247	5.48e-09	4.19e-07	sp|Q94C74|GLYM2_ARATH Serine hydroxymethyltransferase 2, mitochondrial OS=Arabidopsis thaliana GN=SHM2 PE=2 SV=2//0
Bra016152	8.57871	50.4871	-2.5571	0.00018946	0.0047121	sp|Q9FT92|Y5843_ARATH Uncharacterized protein At5g08430 OS=Arabidopsis thaliana GN=At5g08430 PE=1 SV=2//1.7276e-52
Bra016164	5.87047	865.19	-7.2034	1.39e-09	1.15e-07	sp|P81393|MYB08_ANTMA Myb-related protein 308 OS=Antirrhinum majus GN=MYB308 PE=2 SV=1//1.26607e-24
Bra016194	461.522	143.69	1.6834	7.66e-05	0.0021702	sp|Q8GUJ2|CRRS2_ARATH Cysteine-rich repeat secretory protein 2 OS=Arabidopsis thaliana GN=CRRSP2 PE=1 SV=1//5.10248e-108
Bra016220	15.3254	59.1193	-1.9477	0.0011843	0.020497	sp|Q551H4|FRAY2_DICDI Serine/threonine-protein kinase fray2 OS=Dictyostelium discoideum GN=fray2 PE=3 SV=1//5.64932e-111
Bra016224	4503.15	18126.6	-2.0091	4.03e-07	2.12e-05	sp|P92990|JP650_ARATH Probable polygalacturonase non-catalytic subunit JP650 OS=Arabidopsis thaliana GN=JP650 PE=2 SV=2//0
Bra016255	60.5333	18.8069	1.6865	0.003654	0.049063	-//-
Bra016345	25.7008	91.1234	-1.826	0.00094741	0.017183	sp|Q94AJ5|PGLR5_ARATH Probable polygalacturonase At1g80170 OS=Arabidopsis thaliana GN=At1g80170 PE=1 SV=1//1.80382e-106
Bra016354	0.647969	151.441	-7.8686	5.37e-22	2.46e-19	sp|Q9LR33|R27A2_ARATH 60S ribosomal protein L27a-2 OS=Arabidopsis thaliana GN=RPL27AB PE=2 SV=1//3.93982e-88
Bra016355	364.454	890.242	-1.2885	0.0023413	0.035102	sp|Q93YP0|UEV1A_ARATH Ubiquitin-conjugating enzyme E2 variant 1A OS=Arabidopsis thaliana GN=UEV1A PE=1 SV=1//1.90909e-107
Bra016380	398.272	92.1203	2.1122	5.96e-06	0.00023549	sp|Q01525|14332_ARATH 14-3-3-like protein GF14 omega OS=Arabidopsis thaliana GN=GRF2 PE=2 SV=2//3.9676e-157
Bra016406	0.647969	63.6101	-6.6172	1.57e-12	2.06e-10	-//-
Bra016427	562.438	169.796	1.7279	2.53e-05	0.00084702	sp|Q9LMN7|WAK5_ARATH Wall-associated receptor kinase 5 OS=Arabidopsis thaliana GN=WAK5 PE=2 SV=1//0
Bra016428	27.3354	2.68401	3.3483	0.00021905	0.0052845	sp|Q39191|WAK1_ARATH Wall-associated receptor kinase 1 OS=Arabidopsis thaliana GN=WAK1 PE=1 SV=2//0
Bra016436	3823.66	1577.13	1.2776	0.0014285	0.023787	sp|P0AF48|YJBQ_ECOLI UPF0047 protein YjbQ OS=Escherichia coli (strain K12) GN=yjbQ PE=3 SV=1//9.80099e-43
Bra016440	30.451	194.963	-2.6786	8.77e-08	5.28e-06	-//-
Bra016477	53.9081	182.116	-1.7563	0.00013967	0.0036328	sp|Q38919|RAC4_ARATH Rac-like GTP-binding protein ARAC4 OS=Arabidopsis thaliana GN=ARAC4 PE=1 SV=1//1.12328e-129
Bra016503	563.844	138.807	2.0222	6.31e-06	0.00024766	sp|Q9FWR4|DHAR1_ARATH Glutathione S-transferase DHAR1, mitochondrial OS=Arabidopsis thaliana GN=DHAR1 PE=1 SV=1//5.27826e-108
Bra016523	841.559	339.129	1.3112	0.0015419	0.025267	sp|Q5RJV0|COQ9_XENTR Ubiquinone biosynthesis protein COQ9, mitochondrial OS=Xenopus tropicalis GN=coq9 PE=2 SV=1//3.73064e-42
Bra016524	588.49	211.844	1.474	0.00038525	0.0083087	-//-
Bra016526	92.2675	354.292	-1.941	1.52e-05	0.00054146	sp|Q9ZWS7|ARR7_ARATH Two-component response regulator ARR7 OS=Arabidopsis thaliana GN=ARR7 PE=1 SV=1//1.24527e-109
Bra016529	10.6425	44.1431	-2.0523	0.0028721	0.041043	-//-
Bra016552	45.7702	128.359	-1.4877	0.0020834	0.032233	sp|Q949Q1|GAUTB_ARATH Probable galacturonosyltransferase 11 OS=Arabidopsis thaliana GN=GAUT11 PE=2 SV=1//0
Bra016554	0	47.2931	#NAME?	0.00034941	0.0076711	-//-
Bra016585	613.423	158.73	1.9503	0.00035202	0.0077183	-//-
Bra016587	191.674	65.8923	1.5405	0.0016819	0.02717	-//-
Bra016610	0.296215	63.3986	-7.7417	0.00091185	0.016674	sp|Q43128|PMA10_ARATH ATPase 10, plasma membrane-type OS=Arabidopsis thaliana GN=AHA10 PE=2 SV=2//0
Bra016678	229.799	1170.51	-2.3487	0.0010845	0.019153	sp|P17407|21KD_DAUCA 21 kDa protein OS=Daucus carota PE=2 SV=1//8.46624e-39
Bra016683	174.009	1693.09	-3.2824	6.09e-05	0.0017971	sp|Q8H129|PPA3_ARATH Purple acid phosphatase 3 OS=Arabidopsis thaliana GN=PAP3 PE=2 SV=1//0
Bra016687	426.24	126.048	1.7577	9.2e-05	0.0025374	sp|Q940S0|TMN2_ARATH Transmembrane 9 superfamily member 2 OS=Arabidopsis thaliana GN=TMN2 PE=2 SV=1//0
Bra016702	334.07	15.0131	4.4759	7.89e-10	6.81e-08	sp|Q9M9S3|WHY1_ARATH Single-stranded DNA-binding protein WHY1, chloroplastic OS=Arabidopsis thaliana GN=WHY1 PE=1 SV=1//1.95045e-148
Bra016705	155.42	6.23981	4.6385	2.78e-14	4.54e-12	sp|Q9LFD5|BPA1_ARATH Binding partner of ACD11 1 OS=Arabidopsis thaliana GN=BPA1 PE=1 SV=1//1.47668e-38
Bra016724	66.3015	21.3945	1.6318	0.003076	0.043356	sp|Q9FZ86|PDCB3_ARATH PLASMODESMATA CALLOSE-BINDING PROTEIN 3 OS=Arabidopsis thaliana GN=PDCB3 PE=1 SV=1//2.95901e-29
Bra016735	1033.11	179.939	2.5214	4.19e-06	0.00017178	sp|Q93ZC5|AOC4_ARATH Allene oxide cyclase 4, chloroplastic OS=Arabidopsis thaliana GN=AOC4 PE=2 SV=1//2.23094e-128
Bra016743	51.3946	10.7909	2.2518	0.00065268	0.01286	sp|O65788|C71B2_ARATH Cytochrome P450 71B2 OS=Arabidopsis thaliana GN=CYP71B2 PE=2 SV=2//0
Bra016768	824.761	2591.44	-1.6517	7.54e-05	0.0021414	sp|Q9LD47|CCS_ARATH Copper chaperone for superoxide dismutase, chloroplastic/cytosolic OS=Arabidopsis thaliana GN=CCS PE=1 SV=1//2.79236e-170
Bra016781	0.944184	69.5272	-6.2024	1.11e-12	1.51e-10	sp|O64973|RPS5_ARATH Disease resistance protein RPS5 OS=Arabidopsis thaliana GN=RPS5 PE=1 SV=2//0
Bra016782	14.1309	352.763	-4.6418	7.51e-19	2.4e-16	sp|O64973|RPS5_ARATH Disease resistance protein RPS5 OS=Arabidopsis thaliana GN=RPS5 PE=1 SV=2//0
Bra016792	13.5782	0.273981	5.6311	0.00089145	0.016357	-//-
Bra016800	16.5606	0	Inf	0.00085825	0.015854	sp|Q9LJL3|PREP1_ARATH Presequence protease 1, chloroplastic/mitochondrial OS=Arabidopsis thaliana GN=PREP1 PE=1 SV=2//1.39896e-12
Bra016803	1357.73	552.855	1.2962	0.0015981	0.026045	sp|Q9Z2Y8|PROSC_MOUSE Proline synthase co-transcribed bacterial homolog protein OS=Mus musculus GN=Prosc PE=1 SV=1//5.84256e-72
Bra016806	112.209	341.439	-1.6054	0.00025411	0.0059427	sp|Q94AU2|SEC22_ARATH 25.3 kDa vesicle transport protein OS=Arabidopsis thaliana GN=SEC22 PE=2 SV=1//3.16159e-160
Bra016816	724.481	2031.21	-1.4873	0.00023635	0.0056162	sp|Q9SAA2|CLPP6_ARATH ATP-dependent Clp protease proteolytic subunit 6, chloroplastic OS=Arabidopsis thaliana GN=CLPP6 PE=1 SV=1//1.71483e-168
Bra016820	19.4733	93.6028	-2.2651	0.0010571	0.01877	sp|Q9SAA9|CP511_ARATH Sterol 14-demethylase OS=Arabidopsis thaliana GN=CYP51G1 PE=1 SV=1//5.86902e-163
Bra016822	8.29304	64.6904	-2.9636	0.0035397	0.048023	sp|Q9SAA9|CP511_ARATH Sterol 14-demethylase OS=Arabidopsis thaliana GN=CYP51G1 PE=1 SV=1//1.14028e-159
Bra016825	15.3088	0.712389	4.4255	0.00081924	0.015313	sp|Q9SAB1|HSP7Q_ARATH Heat shock 70 kDa protein 16 OS=Arabidopsis thaliana GN=HSP70-16 PE=2 SV=1//2.13472e-08
Bra016833	88.1781	24.7165	1.8349	0.0010182	0.018216	sp|Q39290|RPAB5_BRANA DNA-directed RNA polymerases I, II, and III subunit RPABC5 OS=Brassica napus PE=3 SV=1//7.33354e-46
Bra016855	21.4074	960.158	-5.4871	0.0031014	0.043566	sp|Q9S728|PDF1_ARATH Protodermal factor 1 OS=Arabidopsis thaliana GN=PDF1 PE=2 SV=1//4.65671e-07
Bra016925	5.79556	51.9	-3.1627	1.03e-05	0.00038627	sp|P40513|MAM33_YEAST Mitochondrial acidic protein MAM33 OS=Saccharomyces cerevisiae (strain ATCC 204508 / S288c) GN=MAM33 PE=1 SV=1//7.45633e-06
Bra016932	308.622	76.8575	2.0056	1.04e-05	0.00038954	sp|P45951|ARP_ARATH DNA-(apurinic or apyrimidinic site) lyase, chloroplastic OS=Arabidopsis thaliana GN=ARP PE=1 SV=2//0
Bra016941	44.9045	146.706	-1.708	0.00064104	0.012688	sp|Q9FLE8|Y5986_ARATH Uncharacterized protein At5g39865 OS=Arabidopsis thaliana GN=At5g39865 PE=2 SV=1//1.23151e-44
Bra016964	1002.84	93.9485	3.4161	3.75e-07	1.99e-05	sp|O22203|C98A3_ARATH Cytochrome P450 98A3 OS=Arabidopsis thaliana GN=CYP98A3 PE=1 SV=1//0
Bra016973	481.449	51.2685	3.2312	0.0011774	0.020409	sp|Q1JPN0|STR7_ARATH Rhodanese-like domain-containing protein 7 OS=Arabidopsis thaliana GN=STR7 PE=2 SV=1//0
Bra016978	4.21309	32.996	-2.9693	0.00024152	0.0056932	sp|Q8LB54|PRP38_ARATH Pre-mRNA-splicing factor 38 OS=Arabidopsis thaliana GN=PRP38 PE=1 SV=1//1.92262e-125
Bra016981	246.082	86.0403	1.5161	0.001143	0.019982	sp|O22874|EXPA8_ARATH Expansin-A8 OS=Arabidopsis thaliana GN=EXPA8 PE=2 SV=1//2.54085e-143
Bra017009	22.9362	0	Inf	2.45e-06	0.00010664	sp|Q9SIY7|PR1B2_ARATH PRA1 family protein B2 OS=Arabidopsis thaliana GN=PRA1B2 PE=1 SV=1//4.78434e-33
Bra017014	0.296215	43.4425	-7.1963	0.00025147	0.0058983	sp|Q40312|PGLR_MEDSA Polygalacturonase OS=Medicago sativa PE=2 SV=1//5.38679e-74
Bra017019	1242.68	505.639	1.2973	0.0010803	0.019089	sp|Q9SIZ4|Y2027_ARATH Inactive receptor-like serine/threonine-protein kinase At2g40270 OS=Arabidopsis thaliana GN=At2g40270 PE=2 SV=2//0
Bra017041	412.36	122.531	1.7508	0.00084471	0.015718	sp|Q9FF86|DCR_ARATH BAHD acyltransferase DCR OS=Arabidopsis thaliana GN=DCR PE=2 SV=1//7.0881e-60
Bra017083	19.8886	617.823	-4.9572	9.43e-13	1.3e-10	sp|O80950|JAL22_ARATH Jacalin-related lectin 22 OS=Arabidopsis thaliana GN=JAL22 PE=1 SV=1//1.58569e-32
Bra017112	3747.15	1300.06	1.5272	9.59e-05	0.0026245	sp|Q42641|NLTPA_BRAOT Non-specific lipid-transfer protein A OS=Brassica oleracea var. italica GN=WAX9A PE=3 SV=1//2.43715e-72
Bra017118	4.13463	48.7621	-3.5599	2.74e-06	0.00011729	-//-
Bra017123	0	93.2549	#NAME?	2.11e-18	6.31e-16	-//-
Bra017126	50.938	7.88165	2.6922	7.2e-05	0.0020589	sp|Q9M015|Y5161_ARATH Uncharacterized protein At5g01610 OS=Arabidopsis thaliana GN=At5g01610 PE=1 SV=1//2.49585e-96
Bra017128	0	31.6667	#NAME?	8.99e-09	6.54e-07	-//-
Bra017139	10.259	42.8642	-2.0629	0.0029317	0.041733	sp|O80434|LAC4_ARATH Laccase-4 OS=Arabidopsis thaliana GN=IRX12 PE=2 SV=2//0
Bra017141	7.14704	52.5164	-2.8774	0.00018626	0.0046431	sp|Q7XJR2|ANTR3_ARATH Probable anion transporter 3, chloroplastic OS=Arabidopsis thaliana GN=ANTR3 PE=2 SV=2//0
Bra017149	47.9698	135.679	-1.5	0.0022133	0.033642	-//-
Bra017165	1809.32	4448.37	-1.2978	0.00096092	0.01738	sp|O80934|Y2766_ARATH Uncharacterized protein At2g37660, chloroplastic OS=Arabidopsis thaliana GN=At2g37660 PE=2 SV=2//0
Bra017178	57.6275	379.2	-2.7181	2.89e-08	1.91e-06	sp|P0CG89|H4_SOYBN Histone H4 OS=Glycine max PE=3 SV=1//3.58019e-51
Bra017182	243.117	77.4596	1.6501	0.00034079	0.0075312	sp|Q9ZUR7|ARGJ_ARATH Arginine biosynthesis bifunctional protein ArgJ, chloroplastic OS=Arabidopsis thaliana GN=At2g37500 PE=2 SV=2//0
Bra017183	850.453	291.14	1.5465	0.00019428	0.004792	-//-
Bra017209	11.3601	0.273981	5.3738	0.0028068	0.040374	sp|Q8VYK4|NFYB8_ARATH Nuclear transcription factor Y subunit B-8 OS=Arabidopsis thaliana GN=NFYB8 PE=2 SV=1//1.56131e-92
Bra017210	3566.6	8616.42	-1.2725	0.0032131	0.044696	sp|P35510|PAL1_ARATH Phenylalanine ammonia-lyase 1 OS=Arabidopsis thaliana GN=PAL1 PE=1 SV=3//0
Bra017216	482.178	61.2177	2.9775	7.65e-05	0.0021695	sp|Q9ZR72|AB1B_ARATH ABC transporter B family member 1 OS=Arabidopsis thaliana GN=ABCB1 PE=1 SV=1//0
Bra017242	51.4565	0	Inf	2.79e-12	3.53e-10	sp|Q9LID1|FBK54_ARATH F-box/kelch-repeat protein At3g13680 OS=Arabidopsis thaliana GN=At3g13680 PE=2 SV=1//8.1834e-151
Bra017243	471.34	1.00664	8.8711	3.71e-07	1.98e-05	sp|P61222|ABCE1_MOUSE ATP-binding cassette sub-family E member 1 OS=Mus musculus GN=Abce1 PE=2 SV=1//2.04664e-07
Bra017291	199.044	527.354	-1.4057	0.00085459	0.015808	sp|Q6GLA2|SAMC_XENTR S-adenosylmethionine mitochondrial carrier protein OS=Xenopus tropicalis GN=slc25a26 PE=2 SV=1//5.62258e-18
Bra017298	15.8086	0.356194	5.4719	0.00025731	0.0060011	-//-
Bra017314	31.8245	0.273981	6.8599	3.58e-06	0.00014834	sp|Q9S7T8|SPZX_ARATH Serpin-ZX OS=Arabidopsis thaliana GN=At1g47710 PE=1 SV=1//8.16473e-102
Bra017316	41.7378	2.87578	3.8593	3.74e-06	0.00015467	sp|P42774|GBF1_ARATH G-box-binding factor 1 OS=Arabidopsis thaliana GN=GBF1 PE=2 SV=2//1.5877e-09
Bra017321	774.125	304.984	1.3438	0.0030034	0.042515	sp|P19684|ROC5_NICSY 33 kDa ribonucleoprotein, chloroplastic OS=Nicotiana sylvestris PE=1 SV=1//4.89701e-31
Bra017344	21.3247	0	Inf	2.07e-06	9.15e-05	-//-
Bra017351	69.4129	0.547961	6.985	0.0018379	0.029217	sp|Q9LS02|AOC2_ARATH Allene oxide cyclase 2, chloroplastic OS=Arabidopsis thaliana GN=AOC2 PE=1 SV=1//3.3159e-147
Bra017364	211.353	2.22533	6.5695	1.72e-22	8.59e-20	sp|P52839|SOT12_ARATH Cytosolic sulfotransferase 12 OS=Arabidopsis thaliana GN=SOT12 PE=1 SV=2//0
Bra017365	0	21.6824	#NAME?	1.44e-06	6.61e-05	sp|P52839|SOT12_ARATH Cytosolic sulfotransferase 12 OS=Arabidopsis thaliana GN=SOT12 PE=1 SV=2//9.24938e-167
Bra017368	0	15.9796	#NAME?	0.00044132	0.0092987	sp|P52839|SOT12_ARATH Cytosolic sulfotransferase 12 OS=Arabidopsis thaliana GN=SOT12 PE=1 SV=2//0
Bra017385	18.248	60.4016	-1.7268	0.0028285	0.040633	sp|Q54HW1|PSD10_DICDI 26S proteasome non-ATPase regulatory subunit 10 OS=Dictyostelium discoideum GN=psmD10 PE=2 SV=1//5.22512e-36
Bra017421	556.887	1293.72	-1.2161	0.0035192	0.047823	sp|Q9ZUL7|DEF01_ARATH Defensin-like protein 1 OS=Arabidopsis thaliana GN=PDF2.3 PE=2 SV=1//3.89389e-44
Bra017434	47.1473	12.0341	1.97	0.0035478	0.048053	sp|Q9ZUA2|PP141_ARATH Pentatricopeptide repeat-containing protein At2g01740 OS=Arabidopsis thaliana GN=At2g01740 PE=3 SV=1//0
Bra017477	317.132	4.32195	6.1973	3.28e-16	6.88e-14	sp|Q8LG88|TDT_ARATH Tonoplast dicarboxylate transporter OS=Arabidopsis thaliana GN=TDT PE=2 SV=2//0
Bra017487	39.3012	0	Inf	4.05e-10	3.76e-08	sp|Q2V9B0|MY1R1_SOLTU Transcription factor MYB1R1 OS=Solanum tuberosum PE=2 SV=1//4.03914e-27
Bra017520	0.944184	21.797	-4.5289	8.6e-05	0.0023985	sp|Q9LUK7|BH028_ARATH Transcription factor bHLH28 OS=Arabidopsis thaliana GN=BHLH28 PE=2 SV=1//1.37663e-165
Bra017523	16.3103	540.002	-5.0491	2.87e-21	1.17e-18	sp|Q9LUK7|BH028_ARATH Transcription factor bHLH28 OS=Arabidopsis thaliana GN=BHLH28 PE=2 SV=1//1.50715e-154
Bra017530	94.0477	11.2648	3.0616	2.38e-07	1.32e-05	sp|Q9M8T3|Y2910_ARATH Putative gamma-glutamylcyclotransferase At3g02910 OS=Arabidopsis thaliana GN=At3g02910 PE=2 SV=2//1.74616e-23
Bra017587	12.7319	52.4933	-2.0437	0.0020211	0.0314	sp|Q570U6|EF4L4_ARATH Protein ELF4-LIKE 4 OS=Arabidopsis thaliana GN=EFL4 PE=2 SV=1//2.07549e-14
Bra017622	42.2509	0	Inf	1.14e-10	1.17e-08	sp|Q8VY09|DJ1C_ARATH Protein DJ-1 homolog C OS=Arabidopsis thaliana GN=DJ1C PE=2 SV=1//3.16974e-16
Bra017645	11.1414	262.23	-4.5568	0.00031261	0.0070128	sp|Q9SYZ7|U496A_ARATH UPF0496 protein At4g34320 OS=Arabidopsis thaliana GN=At4g34320 PE=2 SV=1//0
Bra017697	24.8201	166.053	-2.7421	1.22e-07	7.2e-06	sp|P93004|PIP27_ARATH Aquaporin PIP2-7 OS=Arabidopsis thaliana GN=PIP2-7 PE=1 SV=2//0
Bra017722	738.095	307.428	1.2636	0.0035865	0.048425	-//-
Bra017725	276.77	100.652	1.4593	0.00060205	0.012032	sp|P27450|CX32_ARATH Probable serine/threonine-protein kinase Cx32, chloroplastic OS=Arabidopsis thaliana GN=At4g35600 PE=1 SV=2//0
Bra017757	104.002	357.692	-1.7821	8.38e-05	0.0023412	sp|Q9M066|C90C1_ARATH 3-epi-6-deoxocathasterone 23-monooxygenase OS=Arabidopsis thaliana GN=ROT3 PE=2 SV=3//4.14491e-37
Bra017773	18.1589	0	Inf	0.0029563	0.041975	sp|P10978|POLX_TOBAC Retrovirus-related Pol polyprotein from transposon TNT 1-94 OS=Nicotiana tabacum PE=2 SV=1//9.35121e-173
Bra017788	16.6981	76.3836	-2.1936	0.00011802	0.0031389	sp|Q9SYY4|ELO3L_ARATH Elongation of fatty acids protein 3-like OS=Arabidopsis thaliana GN=HOS3 PE=2 SV=1//3.34552e-158
Bra017801	127.134	523.788	-2.0426	2.53e-06	0.00010946	-//-
Bra017950	1776.21	120.517	3.8815	1.03e-17	2.84e-15	sp|Q9CAQ2|Y1754_ARATH Acetyltransferase At1g77540 OS=Arabidopsis thaliana GN=At1g77540 PE=1 SV=2//1.37288e-44
Bra017981	144.638	31.5002	2.199	0.00091692	0.016722	-//-
Bra017989	143.05	3.37612	5.405	0.0026989	0.039119	sp|Q9FIM9|CAMK4_ARATH CDPK-related kinase 4 OS=Arabidopsis thaliana GN=CRK4 PE=2 SV=1//0
Bra018130	170.991	1.69876	6.6533	6.84e-21	2.65e-18	sp|Q07379|YD057_YEAST Putative uncharacterized protein YDL057W OS=Saccharomyces cerevisiae (strain ATCC 204508 / S288c) GN=YDL057W PE=4 SV=1//3.13535e-11
Bra018140	1.27301	20.6665	-4.021	0.0002998	0.0067996	-//-
Bra018154	299.771	0.92443	8.3411	0.0006889	0.013409	sp|Q00466|HAT7_ARATH Homeobox-leucine zipper protein HAT7 OS=Arabidopsis thaliana GN=HAT7 PE=2 SV=4//2.32161e-59
Bra018156	187.892	0.650449	8.1742	0.00069781	0.013538	sp|Q9STV0|GWD2_ARATH Alpha-glucan water dikinase 2 OS=Arabidopsis thaliana GN=GWD2 PE=2 SV=3//5.74747e-45
Bra018166	44.0731	0.273981	7.3297	5e-10	4.5e-08	sp|Q941D5|VPS2C_ARATH Vacuolar protein sorting-associated protein 2 homolog 3 OS=Arabidopsis thaliana GN=VPS2.3 PE=2 SV=1//1.47502e-14
Bra018178	5.62011	44.2445	-2.9768	4.49e-05	0.0013868	-//-
Bra018209	86.393	3.75259	4.525	3.67e-11	4.05e-09	sp|P47160|ENT3_YEAST Epsin-3 OS=Saccharomyces cerevisiae (strain ATCC 204508 / S288c) GN=ENT3 PE=1 SV=1//4.24095e-16
Bra018242	1367.86	8.11509	7.3971	2.21e-39	5.59e-36	sp|Q8GTY0|EF1A4_ARATH Elongation factor 1-alpha 4 OS=Arabidopsis thaliana GN=A4 PE=1 SV=2//0
Bra018261	1.63445	82.597	-5.6592	9.68e-10	8.26e-08	sp|O14218|YPI1_SCHPO Type 1 phosphatases regulator ypi1 OS=Schizosaccharomyces pombe (strain 972 / ATCC 24843) GN=ypi1 PE=3 SV=1//2.62483e-06
Bra018286	303.175	4.6973	6.0122	2.62e-12	3.34e-10	sp|P46643|AAT1_ARATH Aspartate aminotransferase, mitochondrial OS=Arabidopsis thaliana GN=ASP1 PE=1 SV=1//0
Bra018319	6.22137	39.0197	-2.6489	0.00057827	0.011628	sp|O22932|CIPKB_ARATH CBL-interacting serine/threonine-protein kinase 11 OS=Arabidopsis thaliana GN=CIPK11 PE=1 SV=1//0
Bra018331	1411.82	519.573	1.4422	0.00047033	0.0097911	sp|O64730|P2C26_ARATH Probable protein phosphatase 2C 26 OS=Arabidopsis thaliana GN=At2g30170 PE=2 SV=2//0
Bra018333	227.203	50.0063	2.1838	6.3e-06	0.00024742	sp|O64732|U87A1_ARATH UDP-glycosyltransferase 87A1 OS=Arabidopsis thaliana GN=UGT87A1 PE=2 SV=1//0
Bra018342	86.3786	28.3045	1.6096	0.0019628	0.030728	sp|O22397|POT1_ARATH Potassium transporter 1 OS=Arabidopsis thaliana GN=POT1 PE=1 SV=2//5.49378e-177
Bra018364	18.4305	191.357	-3.3761	0.0037175	0.049607	sp|O82383|U71D1_ARATH UDP-glycosyltransferase 71D1 OS=Arabidopsis thaliana GN=UGT71D1 PE=2 SV=1//0
Bra018403	15.6006	0	Inf	6.29e-05	0.0018467	sp|B7F8P5|SAU39_ORYSJ Auxin-responsive protein SAUR36 OS=Oryza sativa subsp. japonica GN=SAUR39 PE=2 SV=1//1.93522e-09
Bra018446	188.783	65.8388	1.5197	0.0014103	0.023543	sp|Q9SY74|C3H5_ARATH Zinc finger CCCH domain-containing protein 5 OS=Arabidopsis thaliana GN=At1g10320 PE=2 SV=2//0
Bra018488	47.2301	9.36929	2.3337	0.00070181	0.01358	sp|C0LGP4|Y3475_ARATH Probable LRR receptor-like serine/threonine-protein kinase At3g47570 OS=Arabidopsis thaliana GN=At3g47570 PE=2 SV=1//4.3303e-49
Bra018492	1825.59	9.3481	7.6095	6.09e-42	2.23e-38	sp|Q9SYS7|CRK39_ARATH Putative cysteine-rich receptor-like protein kinase 39 OS=Arabidopsis thaliana GN=CRK39 PE=3 SV=1//0
Bra018521	1366.94	5598.26	-2.034	4.34e-07	2.26e-05	sp|Q945B5|AOP2V_ARATH 2-oxoglutarate-dependent dioxygenase AOP2 OS=Arabidopsis thaliana GN=AOP2 PE=2 SV=1//7.07795e-168
Bra018528	123.655	29.5284	2.0661	7.45e-05	0.0021226	sp|Q9SY07|PP302_ARATH Pentatricopeptide repeat-containing protein At4g02820, mitochondrial OS=Arabidopsis thaliana GN=At4g02820 PE=2 SV=1//0
Bra018531	55.5981	259.641	-2.2234	1.75e-06	7.86e-05	-//-
Bra018532	23.9077	100.611	-2.0732	0.0006316	0.012531	-//-
Bra018553	103.465	8.58586	3.591	1.53e-09	1.27e-07	sp|O81291|LRK44_ARATH L-type lectin-domain containing receptor kinase IV.4 OS=Arabidopsis thaliana GN=LECRK44 PE=3 SV=1//0
Bra018572	196.908	614.691	-1.6423	0.00019024	0.0047278	sp|O80482|BH149_ARATH Transcription factor bHLH149 OS=Arabidopsis thaliana GN=BHLH149 PE=1 SV=1//4.49531e-71
Bra018591	33.0596	6.56866	2.3314	0.0026878	0.039016	sp|O04036|ERD6_ARATH Sugar transporter ERD6 OS=Arabidopsis thaliana GN=ERD6 PE=1 SV=3//0
Bra018592	2.59188	43.8909	-4.0819	0.0025809	0.037935	sp|Q94KE0|ERDL3_ARATH Sugar transporter ERD6-like 3 OS=Arabidopsis thaliana GN=SUGTL2 PE=2 SV=1//0
Bra018595	114.877	397.516	-1.7909	0.0010023	0.017971	sp|Q9S9K7|H2AXB_ARATH Probable histone H2AXb OS=Arabidopsis thaliana GN=At1g54690 PE=1 SV=1//5.08777e-63
Bra018620	568.632	1633.79	-1.5227	0.00019829	0.0048618	sp|Q9SJE2|FATB_ARATH Palmitoyl-acyl carrier protein thioesterase, chloroplastic OS=Arabidopsis thaliana GN=FATB PE=1 SV=1//0
Bra018642	1499.46	370.427	2.0172	0.000182	0.0045403	-//-
Bra018691	2.97269	32.807	-3.4642	5.34e-05	0.0016135	sp|P0CG89|H4_SOYBN Histone H4 OS=Glycine max PE=3 SV=1//3.58019e-51
Bra018696	324.232	1062.56	-1.7124	4.44e-05	0.0013741	-//-
Bra018707	265.671	629.262	-1.244	0.0032158	0.044714	sp|Q949Z1|PGLR4_ARATH Polygalacturonase At1g48100 OS=Arabidopsis thaliana GN=At1g48100 PE=2 SV=1//0
Bra018731	336.192	122.324	1.4586	0.001141	0.019957	sp|Q6P4K6|S11IP_XENTR Serine/threonine-protein kinase 11-interacting protein OS=Xenopus tropicalis GN=stk11ip PE=2 SV=1//1.06504e-13
Bra018762	389.668	164.614	1.2432	0.0033767	0.046429	sp|Q9FVQ1|NUCL1_ARATH Nucleolin 1 OS=Arabidopsis thaliana GN=NUCL1 PE=1 SV=1//5.14161e-93
Bra018798	247.854	36.0078	2.7831	1.23e-08	8.71e-07	sp|Q93XX5|Y5713_ARATH PI-PLC X domain-containing protein At5g67130 OS=Arabidopsis thaliana GN=At5g67130 PE=1 SV=1//5.08835e-128
Bra018799	30.8582	114.765	-1.895	0.00016163	0.0041036	sp|Q9FX99|Y1497_ARATH Probable receptor-like protein kinase At1g49730 OS=Arabidopsis thaliana GN=At1g49730 PE=2 SV=1//0
Bra018804	276.246	1.3009	7.7303	1.91e-07	1.07e-05	sp|Q9LMP6|DRL3_ARATH Probable disease resistance protein At1g15890 OS=Arabidopsis thaliana GN=At1g15890 PE=3 SV=2//0
Bra018825	403.935	2694.68	-2.7379	8.36e-11	8.86e-09	sp|P29511|TBA6_ARATH Tubulin alpha-6 chain OS=Arabidopsis thaliana GN=TUBA6 PE=1 SV=1//0
Bra018831	9.38361	156.661	-4.0614	0.0005464	0.011074	sp|Q9LPM9|BCAT6_ARATH Branched-chain-amino-acid aminotransferase 6 OS=Arabidopsis thaliana GN=BCAT6 PE=1 SV=1//0
Bra018832	6.30425	55.5986	-3.1407	4.56e-06	0.00018564	-//-
Bra018834	153.739	875.716	-2.51	6.83e-09	5.11e-07	sp|Q9LMP6|DRL3_ARATH Probable disease resistance protein At1g15890 OS=Arabidopsis thaliana GN=At1g15890 PE=3 SV=2//0
Bra018862	207.915	0.376468	9.1092	4.76e-08	3.05e-06	sp|Q9LMP6|DRL3_ARATH Probable disease resistance protein At1g15890 OS=Arabidopsis thaliana GN=At1g15890 PE=3 SV=2//2.90443e-74
Bra018907	3521.39	13138.1	-1.8995	2.64e-06	0.00011366	sp|Q39195|PST2_ARATH Photosystem II 5 kDa protein, chloroplastic OS=Arabidopsis thaliana GN=PSBT PE=3 SV=2//1.11715e-23
Bra018911	0.976798	16.9331	-4.1156	0.002628	0.038439	sp|Q9C8J8|AB13G_ARATH ABC transporter G family member 13 OS=Arabidopsis thaliana GN=ABCG13 PE=2 SV=1//0
Bra018940	33901.2	219.422	7.2715	1.21e-43	6.64e-40	sp|Q9SAV1|JAL6_ARATH Myrosinase-binding protein 2 OS=Arabidopsis thaliana GN=F-ATMBP PE=2 SV=1//3.30233e-07
Bra018987	707.775	196.998	1.8451	1.41e-05	0.00050972	sp|Q5KS50|NPH3_ORYSJ Coleoptile phototropism protein 1 OS=Oryza sativa subsp. japonica GN=CPT1 PE=2 SV=1//6.85392e-65
Bra019026	4385.53	1972.05	1.1531	0.0036908	0.049321	sp|P49599|P2C57_ARATH Protein phosphatase 2C 57 OS=Arabidopsis thaliana GN=PPH1 PE=1 SV=2//0
Bra019036	79.7845	26.7696	1.5755	0.002732	0.039539	-//-
Bra019049	42.3309	413.458	-3.288	9e-08	5.4e-06	sp|P21218|PORB_ARATH Protochlorophyllide reductase B, chloroplastic OS=Arabidopsis thaliana GN=PORB PE=1 SV=3//0
Bra019082	797.861	45.6667	4.1269	3.7e-18	1.06e-15	sp|Q8RWE8|GGAP1_ARATH GDP-L-galactose phosphorylase 1 OS=Arabidopsis thaliana GN=VTC2 PE=1 SV=1//0
Bra019088	232.659	1222.51	-2.3936	3.7e-08	2.41e-06	sp|Q9SZ13|VA0E2_ARATH V-type proton ATPase subunit e2 OS=Arabidopsis thaliana GN=VHA-e2 PE=2 SV=1//5.95714e-24
Bra019094	101.181	254.795	-1.3324	0.0031398	0.043958	sp|Q8W034|RNP1_ARATH Heterogeneous nuclear ribonucleoprotein 1 OS=Arabidopsis thaliana GN=RNP1 PE=1 SV=1//5.83936e-74
Bra019095	22.4919	99.8905	-2.1509	6.29e-05	0.0018467	sp|Q93WV0|WRK20_ARATH Probable WRKY transcription factor 20 OS=Arabidopsis thaliana GN=WRKY20 PE=2 SV=1//0
Bra019120	1.30563	77.8638	-5.8981	1.96e-05	0.00068066	sp|Q9SCV0|BGA12_ARATH Beta-galactosidase 12 OS=Arabidopsis thaliana GN=BGAL12 PE=2 SV=1//0
Bra019147	3072.73	1053.93	1.5437	8.07e-05	0.0022677	sp|Q9LYT3|TT12_ARATH Protein TRANSPARENT TESTA 12 OS=Arabidopsis thaliana GN=TT12 PE=2 SV=1//4.70024e-107
Bra019153	1524.98	4417.82	-1.5345	0.0002333	0.0055551	sp|Q8L856|ACFR1_ARATH Transmembrane ascorbate ferrireductase 1 OS=Arabidopsis thaliana GN=CYB561A PE=1 SV=1//2.42836e-111
Bra019156	16.4381	63.1605	-1.942	0.0011891	0.020549	sp|O65607|MSH3_ARATH DNA mismatch repair protein MSH3 OS=Arabidopsis thaliana GN=MSH3 PE=1 SV=2//0
Bra019177	77.1325	269.913	-1.8071	9.15e-05	0.0025309	sp|Q39224|SRG1_ARATH Protein SRG1 OS=Arabidopsis thaliana GN=SRG1 PE=2 SV=1//7.62193e-170
Bra019202	20.4307	77.1674	-1.9172	0.00085088	0.015779	sp|P0DI75|S61G2_ARATH Protein transport protein Sec61 subunit gamma-2 OS=Arabidopsis thaliana GN=SEC61G2 PE=1 SV=1//3.63514e-31
Bra019217	50.9883	0	Inf	3.04e-12	3.83e-10	sp|Q94K05|TCPQ_ARATH T-complex protein 1 subunit theta OS=Arabidopsis thaliana GN=CCT8 PE=1 SV=1//4.36312e-21
Bra019225	156.178	57.5675	1.4399	0.0032849	0.045465	sp|Q5EA80|PGTA_BOVIN Geranylgeranyl transferase type-2 subunit alpha OS=Bos taurus GN=RABGGTA PE=2 SV=1//1.59632e-38
Bra019227	164.853	36.9119	2.159	1.37e-05	0.00049784	sp|Q9LRH6|GAT25_ARATH GATA transcription factor 25 OS=Arabidopsis thaliana GN=GATA25 PE=2 SV=2//1.36254e-126
Bra019236	73.691	0.650449	6.8239	8.47e-14	1.29e-11	sp|Q9C533|ZDHC1_ARATH Probable protein S-acyltransferase 22 OS=Arabidopsis thaliana GN=PAT22 PE=2 SV=2//3.27064e-10
Bra019240	216.134	1218.7	-2.4954	7.99e-09	5.86e-07	sp|Q9STX1|ACBP3_ARATH Acyl-CoA-binding domain-containing protein 3 OS=Arabidopsis thaliana GN=ACBP3 PE=1 SV=1//2.64103e-67
Bra019273	33.5223	4.92366	2.7673	0.0004385	0.0092452	sp|O82500|Y4117_ARATH Putative disease resistance protein At4g11170 OS=Arabidopsis thaliana GN=At4g11170 PE=2 SV=1//0
Bra019275	360.231	97.7941	1.8811	2.92e-05	0.0009528	sp|O82629|VATG2_ARATH V-type proton ATPase subunit G2 OS=Arabidopsis thaliana GN=VHA-G2 PE=1 SV=2//3.40699e-48
Bra019277	6.95835	41.1911	-2.5655	0.00032141	0.0071711	sp|Q9SUQ8|DIR6_ARATH Dirigent protein 6 OS=Arabidopsis thaliana GN=DIR6 PE=1 SV=1//3.14571e-116
Bra019280	0.703509	95.5267	-7.0852	3.15e-07	1.71e-05	sp|Q9ZVF3|ML328_ARATH MLP-like protein 328 OS=Arabidopsis thaliana GN=MLP328 PE=2 SV=1//1.2189e-80
Bra019290	1.89806	38.048	-4.3252	0.0015592	0.025508	sp|Q9LW85|MFP1_ARATH MAR-binding filament-like protein 1 OS=Arabidopsis thaliana GN=MFP1 PE=2 SV=2//1.07082e-144
Bra019300	116.853	349.144	-1.5791	0.00033278	0.0073997	-//-
Bra019307	788.127	115.744	2.7675	0.0011749	0.020389	sp|Q8LAA6|PIP15_ARATH Probable aquaporin PIP1-5 OS=Arabidopsis thaliana GN=PIP1-5 PE=2 SV=2//0
Bra019312	28.232	1.00664	4.8097	0.00021265	0.0051566	sp|Q9LD55|EIF3A_ARATH Eukaryotic translation initiation factor 3 subunit A OS=Arabidopsis thaliana GN=TIF3A1 PE=1 SV=1//0
Bra019316	62.0327	287.568	-2.2128	2.17e-06	9.54e-05	sp|Q8RX80|CRK18_ARATH Cysteine-rich receptor-like protein kinase 18 OS=Arabidopsis thaliana GN=CRK18 PE=2 SV=2//0
Bra019317	20.9024	0	Inf	0.00015273	0.0039168	sp|Q9ZP16|CRK11_ARATH Cysteine-rich receptor-like protein kinase 11 OS=Arabidopsis thaliana GN=CRK11 PE=2 SV=2//5.05226e-89
Bra019322	12.4198	82.2079	-2.7266	2.9e-06	0.00012249	sp|Q8GYA4|CRK10_ARATH Cysteine-rich receptor-like protein kinase 10 OS=Arabidopsis thaliana GN=CRK10 PE=1 SV=3//0
Bra019323	358.911	39.7349	3.1751	0.0003192	0.007146	sp|Q8GYA4|CRK10_ARATH Cysteine-rich receptor-like protein kinase 10 OS=Arabidopsis thaliana GN=CRK10 PE=1 SV=3//4.13282e-67
Bra019324	103.45	28.6771	1.851	0.00030977	0.0069634	sp|Q8GWJ7|CRK19_ARATH Cysteine-rich receptor-like protein kinase 19 OS=Arabidopsis thaliana GN=CRK19 PE=2 SV=2//0
Bra019341	128.167	647.013	-2.3358	7.53e-07	3.68e-05	-//-
Bra019342	33.2949	120.867	-1.86	0.00028905	0.0065804	sp|Q5IBC5|ESP1_ARATH Separase OS=Arabidopsis thaliana GN=ESP1 PE=2 SV=1//0
Bra019346	88.8218	0.273981	8.3407	1.83e-05	0.00063819	sp|O82741|SGR1_ARATH Protein STAY-GREEN 1, chloroplastic OS=Arabidopsis thaliana GN=SGR1 PE=1 SV=1//4.33761e-164
Bra019350	23.6186	4969.47	-7.717	1.33e-16	3.01e-14	sp|Q96323|LDOX_ARATH Leucoanthocyanidin dioxygenase OS=Arabidopsis thaliana GN=LDOX PE=1 SV=1//0
Bra019354	341	1300.92	-1.9317	4.54e-06	0.00018504	sp|O49663|SAP9_ARATH Zinc finger A20 and AN1 domain-containing stress-associated protein 9 OS=Arabidopsis thaliana GN=SAP9 PE=2 SV=1//7.34505e-79
Bra019377	0	27.6773	#NAME?	3.41e-07	1.83e-05	sp|Q9SU33|ERLL3_ARATH pEARLI1-like lipid transfer protein 3 OS=Arabidopsis thaliana GN=At4g12500 PE=2 SV=1//4.52142e-12
Bra019403	1.2827	25.8318	-4.3319	3.1e-05	0.00099985	-//-
Bra019405	14.3355	0	Inf	0.0001108	0.0029783	sp|Q9LQB0|FB80_ARATH F-box protein At1g69090 OS=Arabidopsis thaliana GN=At1g69090 PE=4 SV=2//1.06819e-113
Bra019453	111.404	1.42478	6.2889	0.0010075	0.018034	sp|P93087|CALM_CAPAN Calmodulin OS=Capsicum annuum GN=CCM1 PE=2 SV=3//2.40215e-103
Bra019515	134.146	400.442	-1.5778	0.00050993	0.010424	sp|Q9LUW6|RH9_ARATH DEAD-box ATP-dependent RNA helicase 9 OS=Arabidopsis thaliana GN=RH9 PE=2 SV=1//6.03164e-09
Bra019592	17.6591	0.821942	4.4252	0.00091225	0.016674	sp|Q9FJ47|SAG12_ARATH Senescence-specific cysteine protease SAG12 OS=Arabidopsis thaliana GN=SAG12 PE=1 SV=1//1.6118e-113
Bra019671	40.8208	0	Inf	0.0022153	0.033657	sp|Q6LA54|YF48_SCHPO Uncharacterized WD repeat-containing protein C3H5.08c OS=Schizosaccharomyces pombe (strain 972 / ATCC 24843) GN=SPAC3H5.08c PE=1 SV=2//2.12837e-09
Bra019684	1.92098	113.462	-5.8842	4.57e-16	9.29e-14	-//-
Bra019737	0.351754	27.0862	-6.2668	6.68e-07	3.3e-05	sp|O65375|LRX1_ARATH Leucine-rich repeat extensin-like protein 1 OS=Arabidopsis thaliana GN=LRX1 PE=1 SV=1//0
Bra019747	57.46	2.78761	4.3655	1.07e-08	7.69e-07	sp|Q9FWW9|GSXL2_ARATH Flavin-containing monooxygenase FMO GS-OX-like 2 OS=Arabidopsis thaliana GN=At1g12200 PE=2 SV=1//0
Bra019763	168.894	42.1392	2.0029	0.0003087	0.0069439	sp|Q5ZKH0|TF2H5_CHICK General transcription factor IIH subunit 5 OS=Gallus gallus GN=GTF2H5 PE=3 SV=1//5.82773e-13
Bra019786	82.1523	25.6876	1.6772	0.0027657	0.039939	-//-
Bra019793	2.28242	18.9212	-3.0514	0.0033258	0.045909	-//-
Bra019815	35.6372	99.0729	-1.4751	0.0034749	0.047437	sp|Q9SAF1|ARP3_ARATH Actin-related protein 3 OS=Arabidopsis thaliana GN=ARP3 PE=1 SV=1//0
Bra019843	0.625043	45.9144	-6.1988	1.45e-05	0.00052203	sp|O81905|SD18_ARATH Receptor-like serine/threonine-protein kinase SD1-8 OS=Arabidopsis thaliana GN=SD18 PE=1 SV=1//5.80052e-173
Bra019851	278.668	82.2542	1.7604	8.75e-05	0.0024325	sp|Q39290|RPAB5_BRANA DNA-directed RNA polymerases I, II, and III subunit RPABC5 OS=Brassica napus PE=3 SV=1//5.58868e-40
Bra019879	0.328828	12.0513	-5.1957	0.0020031	0.031211	-//-
Bra019888	1123.98	3015.46	-1.4238	0.0023327	0.035034	sp|Q940G0|TMN1_ARATH Transmembrane 9 superfamily member 1 OS=Arabidopsis thaliana GN=TMN1 PE=1 SV=1//0
Bra019899	789.933	2513.19	-1.6697	6e-05	0.001775	sp|Q9SAC0|ZCIS_ARATH 15-cis-zeta-carotene isomerase, chloroplastic OS=Arabidopsis thaliana GN=Z-ISO PE=1 SV=1//0
Bra019900	365.319	114.426	1.6747	0.0001107	0.0029779	-//-
Bra019941	3.13846	29.9558	-3.2547	0.00019158	0.0047469	sp|Q9SY75|PPR30_ARATH Putative pentatricopeptide repeat-containing protein At1g10330 OS=Arabidopsis thaliana GN=PCMP-E71 PE=3 SV=1//4.35869e-37
Bra019963	218.194	56.1459	1.9584	0.00020603	0.0050108	sp|Q9M439|BCAT2_ARATH Branched-chain-amino-acid aminotransferase 2, chloroplastic OS=Arabidopsis thaliana GN=BCAT2 PE=1 SV=1//0
Bra020061	1.56923	21.1739	-3.7542	0.0004463	0.0093857	sp|B9DHQ0|TBA5_ARATH Tubulin alpha-5 chain OS=Arabidopsis thaliana GN=TUBA5 PE=1 SV=2//0
Bra020067	379.502	1409.87	-1.8934	2.46e-05	0.00082541	-//-
Bra020083	651.021	212.539	1.615	0.00020476	0.0049908	sp|Q94A82|NUD19_ARATH Nudix hydrolase 19, chloroplastic OS=Arabidopsis thaliana GN=NUDT19 PE=1 SV=1//0
Bra020098	720.624	211.029	1.7718	0.002225	0.033742	sp|Q08069|RS8_MAIZE 40S ribosomal protein S8 OS=Zea mays GN=RPS8 PE=2 SV=2//2.77425e-111
Bra020106	29.3444	0	Inf	0.0011803	0.02044	sp|Q8LFQ6|GRXC4_ARATH Glutaredoxin-C4 OS=Arabidopsis thaliana GN=GRXC4 PE=2 SV=2//1.04854e-66
Bra020115	1382.28	305.141	2.1795	0.00017459	0.0043719	sp|P45854|GLP1_SINAL Germin-like protein 1 OS=Sinapis alba GN=GLP1 PE=2 SV=1//9.57356e-102
Bra020120	111.996	310.663	-1.4719	0.00077401	0.014701	-//-
Bra020138	0.921258	66.5078	-6.1738	0.0012482	0.021335	-//-
Bra020139	1498.21	3849.13	-1.3613	0.00088191	0.016209	sp|A7LXU3|BGH3B_BACO1 Beta-glucosidase BoGH3B OS=Bacteroides ovatus (strain ATCC 8483 / DSM 1896 / JCM 5824 / NCTC 11153) GN=BACOVA_02659 PE=1 SV=1//8.28941e-73
Bra020171	69.6224	270.947	-1.9604	2.75e-05	0.00090266	sp|Q0V865|FAFL_ARATH Protein FAF-like, chloroplastic OS=Arabidopsis thaliana GN=At5g22090 PE=2 SV=1//0
Bra020172	21.4102	75.1822	-1.8121	0.0024896	0.036922	sp|O81767|PP348_ARATH Pentatricopeptide repeat-containing protein At4g33990 OS=Arabidopsis thaliana GN=EMB2758 PE=3 SV=2//1.96743e-23
Bra020187	244.213	37.6729	2.6965	4.95e-08	3.15e-06	sp|Q9FMR5|VA714_ARATH Vesicle-associated membrane protein 714 OS=Arabidopsis thaliana GN=VAMP714 PE=1 SV=1//3.15698e-156
Bra020200	382.378	1630	-2.0918	0.00039474	0.008469	sp|Q9FNJ9|CA1P_ARATH Probable 2-carboxy-D-arabinitol-1-phosphatase OS=Arabidopsis thaliana GN=At5g22620 PE=1 SV=1//0
Bra020226	36.4941	2.47903	3.8798	1.13e-05	0.00041766	sp|Q9FFB3|VP241_ARATH Vacuolar protein sorting-associated protein 24 homolog 1 OS=Arabidopsis thaliana GN=VPS24-1 PE=1 SV=1//1.94835e-103
Bra020233	420.162	3.14269	7.0628	2.82e-11	3.23e-09	sp|Q58542|ARSA_METJA Putative arsenical pump-driving ATPase OS=Methanocaldococcus jannaschii (strain ATCC 43067 / DSM 2661 / JAL-1 / JCM 10045 / NBRC 100440) GN=MJ1142 PE=1 SV=1//9.08747e-37
Bra020251	1685.99	226.637	2.8951	2.93e-11	3.34e-09	sp|Q8GTY0|EF1A4_ARATH Elongation factor 1-alpha 4 OS=Arabidopsis thaliana GN=A4 PE=1 SV=2//0
Bra020253	397.498	1499.25	-1.9152	2.86e-06	0.00012144	sp|Q8GTY0|EF1A4_ARATH Elongation factor 1-alpha 4 OS=Arabidopsis thaliana GN=A4 PE=1 SV=2//0
Bra020254	88.6304	302.377	-1.7705	8.27e-05	0.002318	sp|Q9FKK6|EXO5_ARATH Exonuclease V, chloroplastic OS=Arabidopsis thaliana GN=At5g60370 PE=2 SV=1//0
Bra020255	28.8429	695.805	-4.5924	4.39e-21	1.76e-18	sp|Q8H166|ALEU_ARATH Thiol protease aleurain OS=Arabidopsis thaliana GN=ALEU PE=1 SV=2//0
Bra020268	234.344	6.98568	5.0681	1.94e-18	5.87e-16	-//-
Bra020272	62.7487	249.41	-1.9909	1.35e-05	0.00049115	sp|Q3SZ21|RPP30_BOVIN Ribonuclease P protein subunit p30 OS=Bos taurus GN=RPP30 PE=2 SV=1//9.93263e-32
Bra020281	23.4766	0	Inf	6.38e-07	3.17e-05	sp|Q8LFM2|GASAA_ARATH Gibberellin-regulated protein 10 OS=Arabidopsis thaliana GN=GASA10 PE=2 SV=1//4.77857e-35
Bra020287	274.982	37.2852	2.8827	2.82e-05	0.00092187	sp|Q9LX14|UFC_ARATH Protein UPSTREAM OF FLC OS=Arabidopsis thaliana GN=UFC PE=2 SV=1//2.57455e-45
Bra020288	0.921258	670.047	-9.5064	4.33e-15	7.97e-13	-//-
Bra020289	135.171	45.28	1.5778	0.00091427	0.016701	sp|Q4JL84|MYB59_ARATH Transcription factor MYB59 OS=Arabidopsis thaliana GN=MYB59 PE=2 SV=2//1.74679e-140
Bra020290	199.272	53.2078	1.905	0.0021536	0.032963	sp|Q2KIP8|HACD2_BOVIN Very-long-chain (3R)-3-hydroxyacyl-CoA dehydratase 2 OS=Bos taurus GN=HACD2 PE=2 SV=2//3.27123e-32
Bra020293	808.535	292.145	1.4686	0.00042335	0.0089832	sp|Q9FN89|RIBA3_ARATH Monofunctional riboflavin biosynthesis protein RIBA 3, chloroplastic OS=Arabidopsis thaliana GN=RIBA3 PE=1 SV=1//0
Bra020295	18.2824	253.904	-3.7958	4.11e-08	2.67e-06	sp|P19037|HS181_ARATH 18.1 kDa class I heat shock protein OS=Arabidopsis thaliana GN=HSP18.1 PE=2 SV=1//2.78875e-76
Bra020297	21.1765	1.38311	3.9365	0.0002806	0.0064303	sp|P0CG89|H4_SOYBN Histone H4 OS=Glycine max PE=3 SV=1//2.8248e-50
Bra020298	23.3523	0.630175	5.2117	1.94e-05	0.00067327	sp|Q9FN93|Y5596_ARATH Probable LRR receptor-like serine/threonine-protein kinase At5g59680 OS=Arabidopsis thaliana GN=At5g59680 PE=2 SV=1//0
Bra020301	135.366	31.5886	2.0994	0.00025758	0.0060031	sp|Q9FN94|RLK7_ARATH Receptor-like protein kinase At5g59670 OS=Arabidopsis thaliana GN=At5g59670 PE=1 SV=1//0
Bra020304	14.8688	0	Inf	0.0014207	0.023669	sp|C0LGW2|PAM74_ARATH Probable LRR receptor-like serine/threonine-protein kinase PAM74 OS=Arabidopsis thaliana GN=PAM74 PE=2 SV=1//0
Bra020312	21.0753	0	Inf	0.00046887	0.0097669	-//-
Bra020317	41.8975	2.71247	3.9492	2.87e-06	0.00012156	-//-
Bra020349	25.4867	0.273981	6.5395	4.2e-05	0.0013059	sp|Q39547|CUCM1_CUCME Cucumisin OS=Cucumis melo PE=1 SV=1//2.0134e-160
Bra020353	16.1286	509.631	-4.9818	1.36e-05	0.00049514	sp|Q8GY03|DDPS4_ARATH Dehydrodolichyl diphosphate synthase 4 OS=Arabidopsis thaliana GN=At5g58782 PE=2 SV=1//8.04459e-164
Bra020359	21.6492	99.836	-2.2052	2.44e-05	0.00081967	sp|Q944C1|PLCD4_ARATH Phosphoinositide phospholipase C 4 OS=Arabidopsis thaliana GN=PLC4 PE=2 SV=2//0
Bra020361	151.9	507.818	-1.7412	0.00026156	0.0060915	sp|Q39032|PLCD1_ARATH Phosphoinositide phospholipase C 1 OS=Arabidopsis thaliana GN=PLC1 PE=2 SV=1//0
Bra020368	351.934	143.433	1.2949	0.0018591	0.029438	sp|Q9FGH9|E70B1_ARATH Exocyst complex component EXO70B1 OS=Arabidopsis thaliana GN=EXO70B1 PE=1 SV=1//0
Bra020376	4665.22	1375.75	1.7617	0.00013184	0.0034592	sp|Q9LVL9|MES18_ARATH Methylesterase 18 OS=Arabidopsis thaliana GN=MES18 PE=2 SV=1//2.62408e-139
Bra020378	175.952	426.631	-1.2778	0.0033012	0.045614	sp|Q9SEI4|PRS6B_ARATH 26S protease regulatory subunit 6B homolog OS=Arabidopsis thaliana GN=RPT3 PE=1 SV=1//0
Bra020381	189.957	30.6113	2.6335	1.37e-07	7.94e-06	-//-
Bra020393	2400.87	42.1148	5.8331	3.97e-16	8.17e-14	sp|Q46036|BLC_CITFR Outer membrane lipoprotein Blc OS=Citrobacter freundii PE=3 SV=1//6.16234e-27
Bra020402	591.884	237.489	1.3175	0.0017361	0.027853	sp|Q8RWS9|CNGC5_ARATH Probable cyclic nucleotide-gated ion channel 5 OS=Arabidopsis thaliana GN=CNGC5 PE=2 SV=1//0
Bra020421	14.1988	0	Inf	0.00012674	0.0033386	sp|Q9FHH5|GDU3_ARATH Protein GLUTAMINE DUMPER 3 OS=Arabidopsis thaliana GN=GDU3 PE=2 SV=1//4.6832e-59
Bra020465	236.943	74.0828	1.6773	0.00034565	0.0076039	sp|P28493|PR5_ARATH Pathogenesis-related protein 5 OS=Arabidopsis thaliana GN=At1g75040 PE=1 SV=1//6.53027e-67
Bra020469	33.1539	128.226	-1.9514	0.00016362	0.004135	sp|Q8LEB2|ADHL6_ARATH Alcohol dehydrogenase-like 6 OS=Arabidopsis thaliana GN=At5g24760 PE=2 SV=2//0
Bra020480	17.3478	0	Inf	2.17e-05	0.00074477	sp|Q55680|Y005_SYNY3 Uncharacterized protein sll0005 OS=Synechocystis sp. (strain PCC 6803 / Kazusa) GN=sll0005 PE=3 SV=1//4.47095e-113
Bra020483	132.709	17.5919	2.9153	6.77e-08	4.2e-06	-//-
Bra020489	1055.15	450.488	1.2279	0.0023289	0.035013	sp|P58049|C71BB_ARATH Cytochrome P450 71B11 OS=Arabidopsis thaliana GN=CYP71B11 PE=2 SV=1//0
Bra020500	78.4064	1288.45	-4.0385	1.34e-18	4.13e-16	-//-
Bra020508	3656.84	12979.7	-1.8276	0.0018461	0.029289	sp|Q08298|RD22_ARATH Dehydration-responsive protein RD22 OS=Arabidopsis thaliana GN=RD22 PE=2 SV=1//0
Bra020512	623.463	1714.13	-1.4591	0.00039842	0.0085171	sp|P70948|YITV_BACSU Putative esterase YitV OS=Bacillus subtilis (strain 168) GN=yitV PE=4 SV=2//2.67324e-09
Bra020533	1351.41	62.9171	4.4249	5.32e-21	2.09e-18	sp|Q8L7S8|RH3_ARATH DEAD-box ATP-dependent RNA helicase 3, chloroplastic OS=Arabidopsis thaliana GN=RH3 PE=1 SV=2//9.04427e-07
Bra020539	38.0713	115.892	-1.606	0.0009179	0.01673	sp|P80728|MAVI_CUCPE Mavicyanin OS=Cucurbita pepo PE=1 SV=1//8.11084e-36
Bra020541	1057	6.41633	7.364	1.11e-37	2.62e-34	sp|Q9FPT1|UBP12_ARATH Ubiquitin carboxyl-terminal hydrolase 12 OS=Arabidopsis thaliana GN=UBP12 PE=1 SV=2//2.35747e-07
Bra020549	1879.64	5208.35	-1.4704	0.0035086	0.047738	sp|Q00326|MYRO_BRANA Myrosinase OS=Brassica napus PE=2 SV=1//7.79679e-41
Bra020553	0	11.0182	#NAME?	0.00076597	0.014565	-//-
Bra020560	2.50017	543.197	-7.7633	3.88e-06	0.00016022	sp|Q9FIC8|GL116_ARATH Germin-like protein subfamily 1 member 16 OS=Arabidopsis thaliana GN=At5g39130 PE=2 SV=1//3.75132e-137
Bra020578	351.428	120.761	1.5411	0.00034933	0.0076711	sp|Q3UDW8|HGNAT_MOUSE Heparan-alpha-glucosaminide N-acetyltransferase OS=Mus musculus GN=Hgsnat PE=1 SV=2//6.30341e-26
Bra020580	823.215	220.661	1.8994	4.4e-06	0.00017939	sp|Q94BT9|ATOX1_ARATH Copper transport protein ATX1 OS=Arabidopsis thaliana GN=ATX1 PE=1 SV=1//6.27947e-14
Bra020581	348.37	82.9497	2.0703	0.00019289	0.0047669	sp|Q94F49|H2A5_ARATH Probable histone H2A.5 OS=Arabidopsis thaliana GN=At5g27670 PE=1 SV=1//5.40612e-60
Bra020595	10.348	0	Inf	0.0014749	0.0244	sp|Q94CI7|EDL17_ARATH Sugar transporter ERD6-like 17 OS=Arabidopsis thaliana GN=SFP1 PE=2 SV=2//6.94735e-153
Bra020621	31.6718	90.9909	-1.5225	0.0034393	0.047029	sp|Q93VR3|GME_ARATH GDP-mannose 3,5-epimerase OS=Arabidopsis thaliana GN=At5g28840 PE=1 SV=1//0
Bra020622	111.384	14.9019	2.902	2.2e-06	9.65e-05	sp|Q8GUN5|PHL1_ARATH Protein PHR1-LIKE 1 OS=Arabidopsis thaliana GN=PHL1 PE=1 SV=1//0
Bra020660	29.2088	0.273981	6.7362	2.21e-05	0.00075137	sp|F4K4R6|GEX2_ARATH Protein GAMETE EXPRESSED 2 OS=Arabidopsis thaliana GN=GEX2 PE=2 SV=1//0
Bra020661	21.8166	2.49224	3.1299	0.0027868	0.040203	sp|Q9NVI1|FANCI_HUMAN Fanconi anemia group I protein OS=Homo sapiens GN=FANCI PE=1 SV=4//3.74975e-14
Bra020674	45.0888	195.649	-2.1174	1e-05	0.00037735	sp|Q9FKB0|LSM5_ARATH Sm-like protein LSM5 OS=Arabidopsis thaliana GN=LSM5 PE=1 SV=1//8.9726e-52
Bra020690	91.3059	0.650449	7.1331	6.14e-16	1.23e-13	sp|Q38936|FK152_ARATH Peptidyl-prolyl cis-trans isomerase FKBP15-2 OS=Arabidopsis thaliana GN=FKBP15-2 PE=2 SV=2//1.28107e-77
Bra020736	2.55571	30.5797	-3.5808	0.0024237	0.036158	-//-
Bra020745	1.88837	28.2052	-3.9007	5.84e-05	0.0017402	-//-
Bra020746	5.01714	65.0896	-3.6975	1.13e-07	6.72e-06	sp|Q9SJU5|BBX18_ARATH B-box zinc finger protein 18 OS=Arabidopsis thaliana GN=BBX18 PE=1 SV=2//1.19964e-28
Bra020765	105.17	322.389	-1.6161	0.00019231	0.0047577	sp|Q94JM2|GMK3_ARATH Guanylate kinase 3, chloroplastic OS=Arabidopsis thaliana GN=GK3 PE=2 SV=1//3.02049e-135
Bra020773	15.8932	179.642	-3.4986	4.23e-11	4.62e-09	sp|Q8LA32|LUL4_ARATH Probable E3 ubiquitin-protein ligase LUL4 OS=Arabidopsis thaliana GN=LUL4 PE=2 SV=1//0
Bra020774	260.687	699.06	-1.4231	0.0035024	0.047674	sp|Q94BT9|ATOX1_ARATH Copper transport protein ATX1 OS=Arabidopsis thaliana GN=ATX1 PE=1 SV=1//2.45601e-09
Bra020781	94.3994	240.985	-1.3521	0.0022527	0.034069	sp|Q0WRJ2|TC10A_ARATH 3-dehydrosphinganine reductase TSC10A OS=Arabidopsis thaliana GN=TSC10A PE=1 SV=1//0
Bra020790	27.5099	132.787	-2.2711	7.79e-06	0.00030095	sp|Q9ZQQ7|Y2144_ARATH Putative leucine-rich repeat receptor-like serine/threonine-protein kinase At2g14440 OS=Arabidopsis thaliana GN=At2g14440 PE=3 SV=1//2.12037e-52
Bra020807	273.987	87.1314	1.6528	0.00049149	0.010117	-//-
Bra020820	515.978	39.3772	3.7119	1.84e-14	3.06e-12	sp|Q8RX80|CRK18_ARATH Cysteine-rich receptor-like protein kinase 18 OS=Arabidopsis thaliana GN=CRK18 PE=2 SV=2//0
Bra020822	25.834	1.82152	3.8261	6.91e-05	0.0019963	-//-
Bra020830	0.680583	13.7582	-4.3374	0.0018845	0.029732	sp|F4I2H7|TPX2_ARATH Protein TPX2 OS=Arabidopsis thaliana GN=TPX2 PE=1 SV=1//1.08424e-07
Bra020835	279.439	51.0488	2.4526	0.0021792	0.033294	sp|Q6P4T2|U520_MOUSE U5 small nuclear ribonucleoprotein 200 kDa helicase OS=Mus musculus GN=Snrnp200 PE=1 SV=1//0
Bra020854	56.1949	7.71815	2.8641	5.1e-05	0.0015531	sp|Q9S9W2|SDRA_ARATH Short-chain dehydrogenase/reductase SDRA OS=Arabidopsis thaliana GN=SDRA PE=1 SV=1//7.11665e-129
Bra020861	109.898	13.5002	3.0251	7e-07	3.45e-05	sp|Q9FI14|TAO1_ARATH Disease resistance protein TAO1 OS=Arabidopsis thaliana GN=TAO1 PE=3 SV=1//3.43511e-51
Bra020924	0	24.2193	#NAME?	2.55e-06	0.0001102	sp|P94077|LSD1_ARATH Protein LSD1 OS=Arabidopsis thaliana GN=LSD1 PE=1 SV=1//8.23894e-43
Bra020941	19.8128	0	Inf	5.28e-06	0.00020999	-//-
Bra020984	17.9544	114.505	-2.673	7.03e-07	3.45e-05	sp|Q9P775|YBEG_SCHPO Uncharacterized WD repeat-containing protein C17D11.16 OS=Schizosaccharomyces pombe (strain 972 / ATCC 24843) GN=SPBC1711.16 PE=1 SV=1//2.88885e-76
Bra020995	0	47.0276	#NAME?	9.29e-10	7.99e-08	sp|P42744|ULA1_ARATH NEDD8-activating enzyme E1 regulatory subunit OS=Arabidopsis thaliana GN=AXR1 PE=1 SV=1//1.10785e-47
Bra020999	156.682	60.3268	1.377	0.0036664	0.049166	sp|Q9C9H7|RLP12_ARATH Receptor-like protein 12 OS=Arabidopsis thaliana GN=RLP12 PE=2 SV=2//0
Bra021053	141.89	31.7833	2.1584	2.68e-05	0.0008882	sp|Q3EAQ5|PTR36_ARATH Probable peptide/nitrate transporter At3g43790 OS=Arabidopsis thaliana GN=ZIFL2 PE=2 SV=2//0
Bra021081	382.276	128.914	1.5682	0.00036088	0.0078809	sp|A6BM06|ACCO1_DICMU 1-aminocyclopropane-1-carboxylate oxidase OS=Dictyostelium mucoroides GN=aco PE=3 SV=1//2.26284e-32
Bra021096	15.3845	57.353	-1.8984	0.001462	0.024233	sp|Q9LDZ1|VQ19_ARATH VQ motif-containing protein 19 OS=Arabidopsis thaliana GN=VQ19 PE=1 SV=1//2.56424e-92
Bra021114	379.671	9.93549	5.256	0.0028556	0.040932	sp|Q9LD44|NAC56_ARATH NAC transcription factor 56 OS=Arabidopsis thaliana GN=NAC056 PE=2 SV=1//0
Bra021147	139.363	370.182	-1.4094	0.0012894	0.021926	sp|O23310|NFYB3_ARATH Nuclear transcription factor Y subunit B-3 OS=Arabidopsis thaliana GN=NFYB3 PE=2 SV=1//8.04063e-77
Bra021222	6910.74	1157.47	2.5779	0.0028864	0.041212	sp|Q56S59|PHYLL_TOBAC Phylloplanin OS=Nicotiana tabacum PE=1 SV=1//2.07836e-11
Bra021232	154.931	617.996	-1.996	3.31e-06	0.00013831	sp|Q9LUV2|POP3_ARATH Probable protein Pop3 OS=Arabidopsis thaliana GN=At3g17210 PE=1 SV=1//1.81008e-66
Bra021233	0	11.3471	#NAME?	0.00068889	0.013409	sp|Q9LUV1|PMEI2_ARATH Pectinesterase inhibitor 2 OS=Arabidopsis thaliana GN=PMEI2 PE=1 SV=1//2.45841e-62
Bra021241	80.0465	2267.34	-4.824	0.00032476	0.007241	sp|Q9FUZ1|METK2_BRAJU S-adenosylmethionine synthase 2 OS=Brassica juncea GN=MSAMS2 PE=2 SV=1//0
Bra021258	304.274	120.158	1.3404	0.0018017	0.028752	sp|Q8W191|HYH_ARATH Transcription factor HY5-like OS=Arabidopsis thaliana GN=HYH PE=1 SV=1//2.94289e-48
Bra021259	628.788	116.057	2.4377	3.1e-08	2.05e-06	sp|Q8RXW0|RBL14_ARATH Rhomboid-like protein 14, mitochondrial OS=Arabidopsis thaliana GN=RBL14 PE=2 SV=1//6.80213e-165
Bra021285	9.02302	189.38	-4.3915	4.72e-15	8.59e-13	sp|Q66HG4|GALM_RAT Aldose 1-epimerase OS=Rattus norvegicus GN=Galm PE=1 SV=1//4.50172e-74
Bra021287	23.7244	1.09592	4.4362	0.00010578	0.0028637	sp|Q9SWE5|HAL3A_ARATH Phosphopantothenoylcysteine decarboxylase OS=Arabidopsis thaliana GN=HAL3A PE=1 SV=1//2.42752e-11
Bra021306	14.9684	0	Inf	0.0036672	0.049166	sp|P49294|HEM12_ARATH Glutamyl-tRNA reductase 2, chloroplastic OS=Arabidopsis thaliana GN=HEMA2 PE=2 SV=2//2.27466e-16
Bra021343	256.458	1.12941	7.827	2.48e-21	1.04e-18	-//-
Bra021344	99.451	0.273981	8.5038	1.01e-10	1.05e-08	sp|Q9QXN3|TRIP4_MOUSE Activating signal cointegrator 1 OS=Mus musculus GN=Trip4 PE=1 SV=2//1.46946e-17
Bra021352	17.5771	0	Inf	2.04e-05	0.00070196	-//-
Bra021375	405.027	165.137	1.2944	0.0024878	0.036913	sp|Q9M9M6|NDUS6_ARATH NADH dehydrogenase [ubiquinone] iron-sulfur protein 6, mitochondrial OS=Arabidopsis thaliana GN=At3g03070 PE=3 SV=1//2.51689e-65
Bra021384	7.51203	338.347	-5.4932	1.49e-22	7.65e-20	sp|Q8LFJ8|RFA2B_ARATH Replication protein A 32 kDa subunit B OS=Arabidopsis thaliana GN=RPA2B PE=2 SV=1//4.29086e-169
Bra021414	178.686	449.951	-1.3323	0.0018736	0.029626	sp|Q9M8R7|P2C33_ARATH Probable protein phosphatase 2C 33 OS=Arabidopsis thaliana GN=PPC6-1 PE=1 SV=1//0
Bra021421	251.126	49.6752	2.3378	1.49e-06	6.77e-05	sp|Q9M876|SYYM_ARATH Tyrosine--tRNA ligase, chloroplastic/mitochondrial OS=Arabidopsis thaliana GN=EMB2768 PE=2 SV=1//0
Bra021429	285.854	108.186	1.4018	0.0020877	0.03227	sp|Q39208|SC5D1_ARATH Delta(7)-sterol-C5(6)-desaturase 1 OS=Arabidopsis thaliana GN=STE1 PE=1 SV=2//0
Bra021444	163.883	812.446	-2.3096	1.47e-06	6.73e-05	sp|O82255|GRC13_ARATH Glutaredoxin-C13 OS=Arabidopsis thaliana GN=GRXC13 PE=3 SV=1//6.8629e-68
Bra021454	23.9386	116.751	-2.286	1.41e-05	0.00050972	sp|Q9ZQI8|NLTL2_ARATH Non-specific lipid-transfer protein-like protein At2g13820 OS=Arabidopsis thaliana GN=At2g13820 PE=1 SV=1//8.92984e-14
Bra021455	13.3825	57.321	-2.0987	0.00072926	0.013988	-//-
Bra021456	0.351754	12.4502	-5.1455	0.0016252	0.026409	sp|Q8L910|GPX4_ARATH Probable glutathione peroxidase 4 OS=Arabidopsis thaliana GN=GPX4 PE=2 SV=1//4.1096e-108
Bra021464	33.4464	253.711	-2.9233	3.07e-09	2.4e-07	sp|Q96502|COL2_ARATH Zinc finger protein CONSTANS-LIKE 2 OS=Arabidopsis thaliana GN=COL2 PE=1 SV=1//8.48031e-134
Bra021466	335.554	785.908	-1.2278	0.0034934	0.047591	sp|Q9FWA4|GAUT9_ARATH Probable galacturonosyltransferase 9 OS=Arabidopsis thaliana GN=GAUT9 PE=2 SV=1//0
Bra021472	96.8732	260.491	-1.4271	0.0020912	0.032308	sp|Q8W486|Y1491_ARATH Uncharacterized protein At1g04910 OS=Arabidopsis thaliana GN=At1g04910 PE=2 SV=1//1.48048e-71
Bra021487	250.889	818.407	-1.7058	3.5e-05	0.0011067	sp|Q9MAC8|SSY2_ARATH Starch synthase 2, chloroplastic/amyloplastic OS=Arabidopsis thaliana GN=SS2 PE=1 SV=1//1.29032e-43
Bra021502	71.234	23.4385	1.6037	0.0032646	0.045298	sp|Q9LIC6|PR1F3_ARATH PRA1 family protein F3 OS=Arabidopsis thaliana GN=PRA1F3 PE=1 SV=1//9.47959e-49
Bra021542	28.1094	97.0289	-1.7874	0.0006151	0.012255	sp|Q9LJP2|GDL51_ARATH GDSL esterase/lipase At3g14220 OS=Arabidopsis thaliana GN=At3g14220 PE=1 SV=1//0
Bra021550	76.9457	19.7503	1.962	0.00064648	0.012774	sp|Q9LUL5|PP229_ARATH Pentatricopeptide repeat-containing protein At3g14330 OS=Arabidopsis thaliana GN=PCMP-H57 PE=2 SV=2//4.24404e-17
Bra021555	1468.48	5771.63	-1.9747	2.48e-06	0.00010765	sp|Q9LRS0|GLO2_ARATH Peroxisomal (S)-2-hydroxy-acid oxidase GLO2 OS=Arabidopsis thaliana GN=GLO2 PE=1 SV=1//0
Bra021579	428.46	61.1491	2.8088	0.0034663	0.047359	sp|C0LGN2|Y3148_ARATH Probable leucine-rich repeat receptor-like serine/threonine-protein kinase At3g14840 OS=Arabidopsis thaliana GN=LRR-RLK PE=2 SV=1//0
Bra021589	197.728	1.75958	6.8121	7.82e-23	4.52e-20	sp|Q9LK99|RAA1G_ARATH Ras-related protein RABA1g OS=Arabidopsis thaliana GN=RABA1G PE=2 SV=1//5.46566e-144
Bra021614	3093.37	12.3931	7.9635	5.68e-46	4.68e-42	sp|O65351|SBT17_ARATH Subtilisin-like protease SBT1.7 OS=Arabidopsis thaliana GN=SBT1.7 PE=1 SV=1//0
Bra021615	17.3267	0	Inf	1.83e-05	0.00063819	-//-
Bra021618	268.52	97.9482	1.4549	0.001106	0.019439	sp|Q9SUS5|RHA1B_ARATH E3 ubiquitin-protein ligase RHA1B OS=Arabidopsis thaliana GN=RHA1B PE=2 SV=1//9.47194e-62
Bra021633	20.4467	0	Inf	3.41e-06	0.00014197	sp|P0C2F6|RNHX1_ARATH Putative ribonuclease H protein At1g65750 OS=Arabidopsis thaliana GN=At1g65750 PE=3 SV=1//4.68495e-13
Bra021637	939.764	4518.74	-2.2655	6.22e-08	3.89e-06	sp|P92994|TCMO_ARATH Trans-cinnamate 4-monooxygenase OS=Arabidopsis thaliana GN=CYP73A5 PE=2 SV=1//0
Bra021642	256.564	817.565	-1.672	7.9e-05	0.0022244	sp|Q3EBR6|PLA16_ARATH Phospholipase A1-Igamma2, chloroplastic OS=Arabidopsis thaliana GN=At2g30550 PE=1 SV=2//0
Bra021668	65.9094	0.376468	7.4518	0.00037653	0.0081472	sp|Q9SKK4|GSL_ARATH Probable 2-oxoacid dependent dioxygenase OS=Arabidopsis thaliana GN=GSL-OH PE=2 SV=1//6.70675e-76
Bra021686	169.025	63.7383	1.407	0.0033158	0.045796	-//-
Bra021694	70.4882	186.065	-1.4004	0.00253	0.037403	sp|O25225|TYPA_HELPY GTP-binding protein TypA/BipA homolog OS=Helicobacter pylori (strain ATCC 700392 / 26695) GN=typA PE=3 SV=1//4.44333e-156
Bra021700	139.947	31.2141	2.1646	4.41e-05	0.0013669	-//-
Bra021748	443.488	3.2463	7.094	1.69e-19	5.93e-17	sp|Q9C9H7|RLP12_ARATH Receptor-like protein 12 OS=Arabidopsis thaliana GN=RLP12 PE=2 SV=2//6.80308e-09
Bra021749	64.1726	2.17771	4.8811	0.0017327	0.027826	sp|Q9C9H7|RLP12_ARATH Receptor-like protein 12 OS=Arabidopsis thaliana GN=RLP12 PE=2 SV=2//1.04734e-115
Bra021757	73.6312	11.4242	2.6882	0.00080707	0.015145	-//-
Bra021761	13.6223	0.356194	5.2572	0.00071723	0.013822	sp|Q9SKA9|CHX21_ARATH Cation/H(+) antiporter 21 OS=Arabidopsis thaliana GN=CHX21 PE=2 SV=2//0
Bra021774	199.858	64.5615	1.6302	0.00056791	0.011453	sp|Q80UY1|CARME_MOUSE Carnosine N-methyltransferase OS=Mus musculus PE=2 SV=1//1.89343e-81
Bra021775	19.9019	0	Inf	0.0035622	0.048189	-//-
Bra021784	5.26395	33.7214	-2.6794	0.0006611	0.012984	sp|Q5BPS3|DOR_ARATH F-box protein DOR OS=Arabidopsis thaliana GN=DOR PE=1 SV=2//5.12002e-110
Bra021815	1248.76	3272.04	-1.3897	0.00077121	0.014657	sp|O48779|BGL33_ARATH Beta-glucosidase 33 OS=Arabidopsis thaliana GN=BGLU33 PE=2 SV=1//0
Bra021868	188.625	41.9044	2.1703	0.00072031	0.013865	sp|Q9C9H7|RLP12_ARATH Receptor-like protein 12 OS=Arabidopsis thaliana GN=RLP12 PE=2 SV=2//6.0113e-104
Bra021882	38.4866	108.85	-1.4999	0.0030589	0.043189	sp|O49453|Y4844_ARATH Uncharacterized protein At4g28440 OS=Arabidopsis thaliana GN=At4g28440 PE=1 SV=1//2.16125e-47
Bra021883	56.8253	7689.71	-7.0803	2.38e-42	9.79e-39	-//-
Bra021897	0	20.836	#NAME?	3.13e-06	0.00013096	sp|O22971|CIPKD_ARATH CBL-interacting serine/threonine-protein kinase 13 OS=Arabidopsis thaliana GN=CIPK13 PE=1 SV=2//0
Bra021941	97.9991	34.0369	1.5257	0.0020975	0.032374	sp|O64759|CAAT5_ARATH Cationic amino acid transporter 5 OS=Arabidopsis thaliana GN=CAT5 PE=1 SV=1//0
Bra021959	0.351754	216.599	-9.2662	1.4e-27	1.15e-24	-//-
Bra022006	44.4062	0.273981	7.3405	1.27e-06	5.89e-05	sp|Q3SNV8|RS16_NITWN 30S ribosomal protein S16 OS=Nitrobacter winogradskyi (strain Nb-255 / ATCC 25391) GN=rpsP PE=3 SV=1//5.08221e-07
Bra022034	96.8662	2.73274	5.1476	8.67e-13	1.21e-10	sp|F4KHI3|VICTR_ARATH Protein VARIATION IN COMPOUND TRIGGERED ROOT growth response OS=Arabidopsis thaliana GN=VICTR PE=1 SV=1//0
Bra022042	4.37971	53.7507	-3.6174	4.75e-07	2.43e-05	-//-
Bra022047	0.328828	14.3527	-5.4478	0.00045797	0.0095822	sp|Q32KG4|RGAG1_MOUSE Retrotransposon gag domain-containing protein 1 OS=Mus musculus GN=Rgag1 PE=2 SV=1//6.16567e-08
Bra022106	380.78	1065.15	-1.484	0.0017142	0.027601	sp|Q9LD45|BI1_ARATH Bax inhibitor 1 OS=Arabidopsis thaliana GN=BI-1 PE=1 SV=1//7.73075e-149
Bra022146	15.7804	91.3356	-2.533	5.61e-06	0.00022237	sp|Q9FGJ4|ACPM3_ARATH Acyl carrier protein 3, mitochondrial OS=Arabidopsis thaliana GN=MTACP2 PE=2 SV=1//5.7815e-45
Bra022165	5.16696	270.04	-5.7077	7.52e-10	6.5e-08	sp|Q9LK73|U88A1_ARATH UDP-glycosyltransferase 88A1 OS=Arabidopsis thaliana GN=UGT88A1 PE=2 SV=1//2.50706e-60
Bra022215	145.347	0.821942	7.4662	3.36e-05	0.0010709	sp|Q9LRP2|PT317_ARATH Probable sugar phosphate/phosphate translocator At3g17430 OS=Arabidopsis thaliana GN=At3g17430 PE=1 SV=1//5.51278e-103
Bra022234	245.949	2.03356	6.9182	0.0015665	0.025594	-//-
Bra022264	308.509	77.6707	1.9899	7.78e-05	0.0022024	sp|Q9GKX6|GALM_PIG Aldose 1-epimerase OS=Sus scrofa GN=GALM PE=2 SV=1//2.17134e-80
Bra022266	474.642	1250.42	-1.3975	0.00068271	0.013328	sp|Q9FR44|PEAM1_ARATH Phosphoethanolamine N-methyltransferase 1 OS=Arabidopsis thaliana GN=NMT1 PE=1 SV=1//0
Bra022316	137.463	46.0043	1.5792	0.0012182	0.020953	sp|Q8RWJ7|SHH2_ARATH Protein SAWADEE HOMEODOMAIN HOMOLOG 2 OS=Arabidopsis thaliana GN=SHH2 PE=2 SV=1//1.06326e-159
Bra022320	46.265	0	Inf	0.0013272	0.022429	sp|Q94C12|NDBAB_ARATH NADH dehydrogenase [ubiquinone] 1 beta subcomplex subunit 10-B OS=Arabidopsis thaliana GN=At3g18410 PE=2 SV=1//7.60442e-72
Bra022360	1296.16	497.263	1.3822	0.00062836	0.012482	sp|Q9LS94|RAG3F_ARATH Ras-related protein RABG3f OS=Arabidopsis thaliana GN=RABG3F PE=2 SV=1//7.77456e-149
Bra022366	110.959	304.856	-1.4581	0.001032	0.018393	sp|P27612|PLAP_MOUSE Phospholipase A-2-activating protein OS=Mus musculus GN=Plaa PE=1 SV=4//7.6547e-121
Bra022380	176.67	45.5142	1.9567	0.00054073	0.010972	-//-
Bra022408	84.3925	16.4978	2.3548	8.23e-05	0.0023091	sp|Q9LJK1|FUT11_ARATH Glycoprotein 3-alpha-L-fucosyltransferase A OS=Arabidopsis thaliana GN=FUT11 PE=2 SV=1//0
Bra022433	5.47642	54.3736	-3.3116	2.22e-06	9.73e-05	sp|Q9LH39|PHSD_ARATH Probable polyamine transporter At3g19553 OS=Arabidopsis thaliana GN=At3g19553 PE=3 SV=1//0
Bra022440	166.799	499.34	-1.5819	0.00022227	0.0053503	sp|Q9LJN4|BXL5_ARATH Probable beta-D-xylosidase 5 OS=Arabidopsis thaliana GN=BXL5 PE=2 SV=2//0
Bra022442	68.3944	217.426	-1.6686	0.0021385	0.032747	-//-
Bra022448	1137.34	8301.86	-2.8678	1.7e-11	2.04e-09	sp|Q9LE06|BCAT4_ARATH Methionine aminotransferase BCAT4 OS=Arabidopsis thaliana GN=BCAT4 PE=1 SV=1//0
Bra022452	2.3512	62.1323	-4.7239	5.87e-05	0.001746	sp|Q9SS35|FB137_ARATH Putative F-box protein At3g10240 OS=Arabidopsis thaliana GN=At3g10240 PE=4 SV=1//9.28084e-91
Bra022456	62.9276	165.667	-1.3965	0.0037182	0.049607	sp|Q9SUE0|YMG12_ARATH YlmG homolog protein 1-2, chloroplastic OS=Arabidopsis thaliana GN=YLMG1-2 PE=2 SV=1//5.77477e-94
Bra022459	182.473	495.467	-1.4411	0.0006584	0.012953	sp|Q39085|DIM_ARATH Delta(24)-sterol reductase OS=Arabidopsis thaliana GN=DIM PE=1 SV=2//0
Bra022542	947.507	288.699	1.7146	2.75e-05	0.00090365	sp|P27061|PPA1_SOLLC Acid phosphatase 1 OS=Solanum lycopersicum GN=APS1 PE=2 SV=1//6.6913e-110
Bra022567	98.749	294.582	-1.5768	0.00041384	0.0087985	sp|Q9LT91|PER66_ARATH Peroxidase 66 OS=Arabidopsis thaliana GN=PER66 PE=2 SV=1//0
Bra022573	11.0683	0.273981	5.3362	0.0036702	0.049166	sp|Q9FJ90|ERF25_ARATH Ethylene-responsive transcription factor ERF025 OS=Arabidopsis thaliana GN=ERF025 PE=2 SV=1//1.67142e-61
Bra022578	67.1645	3.91088	4.1021	1.86e-08	1.27e-06	-//-
Bra022592	277.743	801.689	-1.5293	0.00034337	0.0075688	-//-
Bra022604	68.4757	0.712389	6.5868	2.46e-05	0.00082541	-//-
Bra022633	29.6064	88.7388	-1.5837	0.0031079	0.043612	sp|Q9LSA5|FBK62_ARATH F-box/kelch-repeat protein At3g18720 OS=Arabidopsis thaliana GN=At3g18720 PE=2 SV=1//1.68585e-81
Bra022637	32.1584	1.45212	4.469	6.7e-06	0.00026144	sp|Q8GV05|TRY_ARATH Transcription factor TRY OS=Arabidopsis thaliana GN=TRY PE=1 SV=1//2.65168e-30
Bra022639	10.6442	0	Inf	0.0012151	0.020921	sp|Q9FLB0|RH18_ARATH DEAD-box ATP-dependent RNA helicase 18 OS=Arabidopsis thaliana GN=RH18 PE=2 SV=1//1.62689e-23
Bra022663	543.307	163.892	1.729	5.84e-05	0.0017404	sp|Q9ZUZ3|SAU32_ARATH Auxin-responsive protein SAUR32 OS=Arabidopsis thaliana GN=SAUR32 PE=2 SV=1//6.00896e-24
Bra022684	83.1399	15.4354	2.4293	0.0022024	0.033507	sp|Q9FN32|YIPL7_ARATH Protein yippee-like At5g53940 OS=Arabidopsis thaliana GN=At5g53940 PE=2 SV=1//2.58421e-76
Bra022710	139.343	46.8779	1.5717	0.0018469	0.029289	-//-
Bra022745	1044.29	436.207	1.2594	0.0013491	0.02273	sp|Q9M5A9|GPT1_ARATH Glucose-6-phosphate/phosphate translocator 1, chloroplastic OS=Arabidopsis thaliana GN=GPT1 PE=2 SV=1//1.27342e-179
Bra022773	15.8976	97.6928	-2.6194	0.0029176	0.041605	sp|O22040|ANP1_ARATH Mitogen-activated protein kinase kinase kinase ANP1 OS=Arabidopsis thaliana GN=ANP1 PE=1 SV=2//2.05295e-24
Bra022794	101.269	369.346	-1.8668	2.94e-05	0.00095551	sp|O22932|CIPKB_ARATH CBL-interacting serine/threonine-protein kinase 11 OS=Arabidopsis thaliana GN=CIPK11 PE=1 SV=1//0
Bra022803	797.598	5243.26	-2.7167	1.45e-08	1.02e-06	sp|P92994|TCMO_ARATH Trans-cinnamate 4-monooxygenase OS=Arabidopsis thaliana GN=CYP73A5 PE=2 SV=1//0
Bra022850	39.6583	0.712389	5.7988	0.00078743	0.014905	sp|O82500|Y4117_ARATH Putative disease resistance protein At4g11170 OS=Arabidopsis thaliana GN=At4g11170 PE=2 SV=1//0
Bra022858	47.3183	0.273981	7.4322	1.48e-10	1.48e-08	sp|Q9C6H3|SINL2_ARATH E3 ubiquitin-protein ligase SINA-like 2 OS=Arabidopsis thaliana GN=At1g66620 PE=2 SV=1//4.06545e-117
Bra022880	3554.72	1261.85	1.4942	0.00014962	0.003849	-//-
Bra022936	1479.09	181.973	3.0229	2.93e-09	2.32e-07	sp|O22788|PXG3_ARATH Probable peroxygenase 3 OS=Arabidopsis thaliana GN=PXG3 PE=1 SV=1//2.76491e-144
Bra022948	5.65187	60.0383	-3.4091	9.55e-07	4.54e-05	-//-
Bra022977	0.351754	54.1819	-7.2671	4.48e-08	2.88e-06	-//-
Bra023006	1493.58	3405.7	-1.1892	0.0020735	0.03211	-//-
Bra023040	200.256	0	Inf	1.31e-27	1.11e-24	-//-
Bra023053	42.2738	1.09592	5.2695	6.8e-08	4.2e-06	sp|Q8W413|INV4_ARATH Beta-fructofuranosidase, insoluble isoenzyme CWINV4 OS=Arabidopsis thaliana GN=CWINV4 PE=2 SV=1//0
Bra023054	18.9082	0	Inf	9.72e-06	0.0003664	sp|P82266|K125_ARATH Probable 125 kDa kinesin-related protein OS=Arabidopsis thaliana GN=At2g36200 PE=2 SV=2//5.44364e-82
Bra023060	211.486	567.85	-1.425	0.00071843	0.013837	sp|Q9SJM7|URH1_ARATH Uridine nucleosidase 1 OS=Arabidopsis thaliana GN=URH1 PE=1 SV=2//0
Bra023099	1390.73	247.254	2.4918	1.09e-05	0.00040493	sp|Q42580|PER21_ARATH Peroxidase 21 OS=Arabidopsis thaliana GN=PER21 PE=1 SV=1//0
Bra023105	0	22.2284	#NAME?	1.36e-06	6.29e-05	-//-
Bra023108	1154.02	452.583	1.3504	0.00093619	0.017007	sp|Q9ZUU4|CP29B_ARATH RNA-binding protein CP29B, chloroplastic OS=Arabidopsis thaliana GN=CP29B PE=1 SV=1//4.76715e-126
Bra023112	0	68.2507	#NAME?	5.54e-15	9.87e-13	sp|Q9ZUU0|WRK44_ARATH WRKY transcription factor 44 OS=Arabidopsis thaliana GN=WRKY44 PE=1 SV=2//0
Bra023122	0.647969	13.1157	-4.3392	0.0026568	0.038733	sp|Q9SVG4|RETOL_ARATH Reticuline oxidase-like protein OS=Arabidopsis thaliana GN=At4g20830 PE=1 SV=2//1.95096e-174
Bra023148	355.434	19.1606	4.2134	2.1e-16	4.64e-14	sp|P29503|NEUR_DROME Protein neuralized OS=Drosophila melanogaster GN=neur PE=1 SV=2//1.65649e-10
Bra023172	1676.24	605.564	1.4689	0.00032126	0.0071711	sp|Q9SHF3|AGO2_ARATH Protein argonaute 2 OS=Arabidopsis thaliana GN=AGO2 PE=1 SV=1//0
Bra023205	7.48996	43.5167	-2.5385	0.00023293	0.0055501	sp|Q8VY78|SAE1A_ARATH SUMO-activating enzyme subunit 1A OS=Arabidopsis thaliana GN=SAE1A PE=1 SV=1//4.59962e-61
Bra023206	4044.91	1182.2	1.7746	1.16e-05	0.00043079	sp|Q39315|ACBP_BRANA Acyl-CoA-binding protein OS=Brassica napus PE=3 SV=1//2.30464e-50
Bra023208	89.3233	255.431	-1.5158	0.00074568	0.014254	sp|Q8VZT8|RT11_ARATH Probable ribosomal protein S11, mitochondrial OS=Arabidopsis thaliana GN=NFD3 PE=2 SV=1//6.00597e-147
Bra023215	24.3908	1.9108	3.6741	0.0010881	0.019206	-//-
Bra023225	16.1921	68.4296	-2.0793	0.00042968	0.0090889	sp|P92519|M810_ARATH Uncharacterized mitochondrial protein AtMg00810 OS=Arabidopsis thaliana GN=AtMg00810 PE=4 SV=1//3.15049e-19
Bra023226	16.8648	0.356194	5.5652	0.00012532	0.0033045	-//-
Bra023267	662.728	55.1408	3.5872	0.0037057	0.049481	sp|Q9LQL2|PTR14_ARATH Protein NRT1/ PTR FAMILY 7.3 OS=Arabidopsis thaliana GN=NPF7.3 PE=1 SV=2//0
Bra023271	483.795	85.0115	2.5087	2.17e-08	1.47e-06	-//-
Bra023277	257.086	102.292	1.3296	0.0022353	0.033883	sp|P08451|FER2_SYNP6 Ferredoxin-2 OS=Synechococcus sp. (strain ATCC 27144 / PCC 6301 / SAUG 1402/1) GN=petF2 PE=3 SV=2//5.20017e-26
Bra023316	7.25371	184.798	-4.6711	2.4e-15	4.53e-13	sp|Q15061|WDR43_HUMAN WD repeat-containing protein 43 OS=Homo sapiens GN=WDR43 PE=1 SV=3//3.08847e-22
Bra023348	8.5082	36.1101	-2.0855	0.0030754	0.043356	sp|Q2TVZ2|DENR_ASPOR Translation machinery-associated protein 22 OS=Aspergillus oryzae (strain ATCC 42149 / RIB 40) GN=tma22 PE=3 SV=1//1.20541e-10
Bra023365	35.8735	597.632	-4.0583	9.98e-17	2.32e-14	sp|Q945Q1|CYT1_ARATH Cysteine proteinase inhibitor 1 OS=Arabidopsis thaliana GN=CYS1 PE=1 SV=2//2.08158e-60
Bra023375	160.927	27.2019	2.5646	4.32e-07	2.25e-05	sp|Q94CK3|FIS1B_ARATH Mitochondrial fission 1 protein B OS=Arabidopsis thaliana GN=FIS1B PE=1 SV=1//1.30103e-69
Bra023384	26.8963	130.315	-2.2765	0.00012698	0.0033422	-//-
Bra023392	11.5144	105.72	-3.1987	0.0027529	0.039772	-//-
Bra023410	0	9.96283	#NAME?	0.0016149	0.026293	sp|Q829U5|TAL2_STRAW Transaldolase 2 OS=Streptomyces avermitilis (strain ATCC 31267 / DSM 46492 / JCM 5070 / NCIMB 12804 / NRRL 8165 / MA-4680) GN=tal2 PE=3 SV=1//3.02962e-93
Bra023415	126.767	26.8089	2.2414	1.53e-05	0.00054575	-//-
Bra023436	98.4742	301.218	-1.613	0.0011515	0.020078	sp|Q9FFZ1|PPH_ARATH Pheophytinase, chloroplastic OS=Arabidopsis thaliana GN=PPH PE=1 SV=1//0
Bra023440	0	14.2969	#NAME?	0.00012447	0.0032866	sp|Q9FFY3|VAS_ARATH Lipid transfer-like protein VAS OS=Arabidopsis thaliana GN=VAS PE=2 SV=1//1.82398e-61
Bra023442	67.3963	0	Inf	9.02e-15	1.57e-12	-//-
Bra023450	835.426	2622.03	-1.6501	0.001345	0.022694	sp|Q9FMT1|LEU33_ARATH 3-isopropylmalate dehydrogenase 3, chloroplastic OS=Arabidopsis thaliana GN=IMDH3 PE=1 SV=1//0
Bra023465	66.7068	292.341	-2.1317	4.39e-06	0.00017921	sp|Q9LY87|RGLG2_ARATH E3 ubiquitin-protein ligase RGLG2 OS=Arabidopsis thaliana GN=RGLG2 PE=1 SV=1//0
Bra023495	1.32855	17.6668	-3.7331	0.0011098	0.019496	sp|P0DKG3|OFP9_ARATH Probable transcription repressor OFP9 OS=Arabidopsis thaliana GN=OFP9 PE=3 SV=1//8.95668e-06
Bra023537	26.3569	2.90423	3.1819	0.00084216	0.015697	sp|Q9LFU9|GNA1_ARATH Glucosamine 6-phosphate N-acetyltransferase OS=Arabidopsis thaliana GN=GNA1 PE=1 SV=1//1.19729e-83
Bra023539	102.309	254.989	-1.3175	0.0033635	0.0463	sp|P0CH30|RING1_GOSHI E3 ubiquitin-protein ligase RING1 OS=Gossypium hirsutum GN=RING1 PE=1 SV=1//5.12307e-24
Bra023544	1.21747	105.753	-6.4407	3.36e-05	0.0010706	sp|Q09850|ENG2_SCHPO Putative endo-1,3(4)-beta-glucanase 2 OS=Schizosaccharomyces pombe (strain 972 / ATCC 24843) GN=eng2 PE=3 SV=1//3.08661e-22
Bra023554	33.5753	5.31426	2.6595	0.00096773	0.017465	-//-
Bra023567	2.37058	408.64	-7.4294	1.16e-16	2.64e-14	-//-
Bra023579	0.351754	13.7084	-5.2843	0.00079067	0.014932	sp|Q8LE52|DHAR3_ARATH Glutathione S-transferase DHAR3, chloroplastic OS=Arabidopsis thaliana GN=DHAR3 PE=1 SV=1//6.74131e-114
Bra023601	63.8763	209.321	-1.7124	0.00028914	0.0065804	-//-
Bra023602	195.281	2391.95	-3.6146	5.51e-15	9.87e-13	sp|Q9FE46|GSTFC_ARATH Glutathione S-transferase F12 OS=Arabidopsis thaliana GN=GSTF12 PE=1 SV=1//1.26952e-135
Bra023610	35.0536	310.778	-3.1482	8.1e-06	0.00031232	sp|F4KGY6|RVE1_ARATH Protein REVEILLE 1 OS=Arabidopsis thaliana GN=RVE1 PE=2 SV=1//1.31359e-140
Bra023644	111.315	1.00664	6.7889	0.0020151	0.031368	sp|Q9FKP0|PSRP6_ARATH 50S ribosomal protein 6, chloroplastic OS=Arabidopsis thaliana GN=PSRP6 PE=3 SV=1//9.83659e-46
Bra023645	10699.9	30490.9	-1.5108	0.001558	0.025505	sp|O50008|METE1_ARATH 5-methyltetrahydropteroyltriglutamate--homocysteine methyltransferase 1 OS=Arabidopsis thaliana GN=MS1 PE=1 SV=1//0
Bra023666	0	9.11559	#NAME?	0.0023707	0.035492	sp|Q8VZT0|NLAL1_ARATH Putative H/ACA ribonucleoprotein complex subunit 1-like protein 1 OS=Arabidopsis thaliana GN=At3g03920 PE=2 SV=1//7.76929e-57
Bra023667	783.263	297.959	1.3944	0.00069863	0.013543	sp|P54367|KC1A_DROME Casein kinase I isoform alpha OS=Drosophila melanogaster GN=CkIalpha PE=1 SV=1//1.64654e-54
Bra023676	665.807	88.0489	2.9187	0.0021173	0.032559	sp|O64793|Y1675_ARATH G-type lectin S-receptor-like serine/threonine-protein kinase At1g67520 OS=Arabidopsis thaliana GN=At1g67520 PE=2 SV=3//7.09967e-39
Bra023679	7.36564	52.7935	-2.8415	2.73e-05	0.00090007	sp|Q8LEB6|Y5185_ARATH Probable receptor-like protein kinase At5g18500 OS=Arabidopsis thaliana GN=At5g18500 PE=2 SV=1//0
Bra023693	38.7201	0.356194	6.7643	0.0019641	0.030734	sp|Q8LGE7|NDA8B_ARATH NADH dehydrogenase [ubiquinone] 1 alpha subcomplex subunit 8-B OS=Arabidopsis thaliana GN=At5g18800 PE=1 SV=1//7.60973e-74
Bra023704	71.4041	250.586	-1.8112	4.7e-05	0.0014427	sp|Q8RVH5|7SBG2_SOYBN Basic 7S globulin 2 OS=Glycine max PE=1 SV=1//2.58343e-17
Bra023709	25.9187	1.64388	3.9788	0.0001626	0.0041197	-//-
Bra023751	254.044	65.1504	1.9632	1.09e-05	0.00040592	sp|Q9LTC7|BH034_ARATH Transcription factor bHLH34 OS=Arabidopsis thaliana GN=BHLH34 PE=2 SV=1//2.43112e-60
Bra023755	0	29.7001	#NAME?	2.77e-08	1.84e-06	-//-
Bra023838	467.152	1384.27	-1.5672	0.0010579	0.018773	sp|P29736|MYRA_SINAL Myrosinase MA1 OS=Sinapis alba PE=1 SV=2//0
Bra023842	25.6939	276.782	-3.4292	2.86e-06	0.00012142	sp|Q94C26|PCC1_ARATH Cysteine-rich and transmembrane domain-containing protein PCC1 OS=Arabidopsis thaliana GN=PCC1 PE=1 SV=1//1.55482e-10
Bra023844	1710.29	297.403	2.5237	9.65e-05	0.0026402	sp|Q8GYA4|CRK10_ARATH Cysteine-rich receptor-like protein kinase 10 OS=Arabidopsis thaliana GN=CRK10 PE=1 SV=3//0
Bra023861	173.457	28.5472	2.6032	1.34e-06	6.19e-05	sp|Q9LSY5|U71B7_ARATH UDP-glycosyltransferase 71B7 OS=Arabidopsis thaliana GN=UGT71B7 PE=2 SV=2//1.64347e-108
Bra023893	0.657657	17.1453	-4.7043	0.00038171	0.0082431	sp|Q8LGU1|AB8C_ARATH ABC transporter C family member 8 OS=Arabidopsis thaliana GN=ABCC8 PE=2 SV=3//0
Bra023896	200.247	3.37612	5.8903	2.49e-20	9.44e-18	sp|Q96253|ATP5E_ARATH ATP synthase subunit epsilon, mitochondrial OS=Arabidopsis thaliana GN=At1g51650 PE=1 SV=3//2.50473e-34
Bra023901	30.9895	0	Inf	1.62e-08	1.12e-06	-//-
Bra023915	22.4487	0	Inf	1.18e-06	5.52e-05	sp|O49840|APK2B_ARATH Protein kinase 2B, chloroplastic OS=Arabidopsis thaliana GN=APK2B PE=2 SV=1//7.11727e-43
Bra023923	28.8349	0	Inf	5.15e-08	3.28e-06	sp|Q9SKQ0|CP19B_ARATH Peptidyl-prolyl cis-trans isomerase CYP19-2 OS=Arabidopsis thaliana GN=CYP19-2 PE=1 SV=1//1.544e-29
Bra023936	226.396	78.7025	1.5244	0.00094525	0.017153	-//-
Bra023942	93.9082	256.063	-1.4472	0.0016871	0.02724	sp|Q8LC95|ENL3_ARATH Early nodulin-like protein 3 OS=Arabidopsis thaliana GN=At5g25090 PE=1 SV=2//1.48585e-30
Bra023965	714.145	237.372	1.5891	0.0001484	0.0038224	sp|P48002|KNAT5_ARATH Homeobox protein knotted-1-like 5 OS=Arabidopsis thaliana GN=KNAT5 PE=1 SV=2//0
Bra023977	55.0516	12.4156	2.1486	0.00063774	0.01263	-//-
Bra023993	59.6376	162.298	-1.4443	0.0020717	0.032097	sp|Q9SB75|CSLC5_ARATH Probable xyloglucan glycosyltransferase 5 OS=Arabidopsis thaliana GN=CSLC5 PE=1 SV=1//0
Bra024022	41.8851	135.607	-1.6949	0.00049542	0.010171	sp|Q9M088|E135_ARATH Glucan endo-1,3-beta-glucosidase 5 OS=Arabidopsis thaliana GN=At4g31140 PE=1 SV=1//0
Bra024033	2.60156	59.0994	-4.5057	7.98e-08	4.86e-06	sp|O81755|PER48_ARATH Putative Peroxidase 48 OS=Arabidopsis thaliana GN=PER48 PE=3 SV=3//5.06682e-172
Bra024037	115.418	1.28062	6.4939	5.36e-17	1.3e-14	sp|Q9FPS3|UBP24_ARATH Ubiquitin carboxyl-terminal hydrolase 24 OS=Arabidopsis thaliana GN=UBP24 PE=1 SV=1//0
Bra024055	0.625043	235.756	-8.5591	1.92e-11	2.28e-09	sp|Q9M096|FBL19_ARATH Putative F-box/LRR-repeat protein 19 OS=Arabidopsis thaliana GN=FBL19 PE=4 SV=1//2.05289e-108
Bra024067	74.071	2.01329	5.2013	1.53e-05	0.00054575	sp|Q9M0A4|CNGC9_ARATH Putative cyclic nucleotide-gated ion channel 9 OS=Arabidopsis thaliana GN=CNGC9 PE=2 SV=1//0
Bra024103	22.6162	1.36284	4.0527	0.00015681	0.0040104	sp|P0CW78|HMA3B_ARATH Cadmium/zinc-transporting ATPase HMA3 OS=Arabidopsis thaliana GN=HMA3 PE=1 SV=1//0
Bra024169	23.4201	127.441	-2.444	0.00020907	0.0050771	-//-
Bra024175	1.33824	180.46	-7.0752	1.08e-22	5.82e-20	sp|Q9SV54|Y4289_ARATH UPF0725 protein At4g28920 OS=Arabidopsis thaliana GN=At4g28920 PE=3 SV=1//2.44214e-60
Bra024180	22.0988	0	Inf	1.53e-06	6.94e-05	sp|Q8K1A0|METL5_MOUSE Methyltransferase-like protein 5 OS=Mus musculus GN=Mettl5 PE=2 SV=2//1.02094e-59
Bra024182	1433.69	140.401	3.3521	4.96e-14	7.86e-12	sp|Q9SRY4|LPA1_ARATH Protein LOW PSII ACCUMULATION 1, chloroplastic OS=Arabidopsis thaliana GN=LPA1 PE=1 SV=1//6.85057e-20
Bra024203	99.9756	9.99129	3.3228	3.2e-08	2.11e-06	sp|O49453|Y4844_ARATH Uncharacterized protein At4g28440 OS=Arabidopsis thaliana GN=At4g28440 PE=1 SV=1//7.48138e-83
Bra024213	403.028	146.654	1.4585	0.00096598	0.017443	sp|P93030|RMA2_ARATH E3 ubiquitin-protein ligase RMA2 OS=Arabidopsis thaliana GN=RMA2 PE=1 SV=1//1.81381e-100
Bra024227	5.68534	134.692	-4.5663	2.16e-07	1.21e-05	-//-
Bra024238	145.601	332.628	-1.1919	0.0031255	0.04381	sp|Q9FN08|BGA10_ARATH Beta-galactosidase 10 OS=Arabidopsis thaliana GN=BGAL10 PE=2 SV=1//0
Bra024250	29.4	157.607	-2.4224	1.81e-06	8.1e-05	sp|Q8W103|CHR24_ARATH Protein CHROMATIN REMODELING 24 OS=Arabidopsis thaliana GN=CHR24 PE=2 SV=1//0
Bra024255	161.266	388.651	-1.269	0.0025918	0.038045	sp|Q42546|DPNP1_ARATH SAL1 phosphatase OS=Arabidopsis thaliana GN=SAL1 PE=1 SV=1//0
Bra024257	152.561	46.1601	1.7247	0.0004564	0.0095601	sp|O49623|DPNP2_ARATH SAL2 phosphatase OS=Arabidopsis thaliana GN=SAL2 PE=2 SV=1//0
Bra024274	84.6403	295.654	-1.8045	6.58e-05	0.0019103	-//-
Bra024276	182.493	443.406	-1.2808	0.0031844	0.044423	sp|Q9FMG4|SC35_ARATH Serine/arginine-rich splicing factor SC35 OS=Arabidopsis thaliana GN=SC35 PE=1 SV=1//5.0313e-71
Bra024302	181.676	38.8633	2.2249	6.26e-06	0.00024604	-//-
Bra024355	233.704	627.713	-1.4254	0.0023168	0.034862	sp|O65201|ACOX2_ARATH Acyl-coenzyme A oxidase 2, peroxisomal OS=Arabidopsis thaliana GN=ACX2 PE=1 SV=2//0
Bra024359	40.7055	359.537	-3.1428	0.00029672	0.0067342	sp|Q5HZ05|TPPJ_ARATH Probable trehalose-phosphate phosphatase J OS=Arabidopsis thaliana GN=TPPJ PE=1 SV=1//0
Bra024374	748.189	37.9113	4.3027	0.00057587	0.011593	sp|Q9FJN7|GCL1_ARATH LanC-like protein GCL1 OS=Arabidopsis thaliana GN=GCL1 PE=2 SV=1//0
Bra024377	286.664	34.4967	3.0548	0.00096041	0.01738	sp|P46667|ATHB5_ARATH Homeobox-leucine zipper protein ATHB-5 OS=Arabidopsis thaliana GN=ATHB-5 PE=1 SV=1//9.20567e-144
Bra024379	25.5325	337.357	-3.7239	8.06e-09	5.89e-07	sp|Q9LYT3|TT12_ARATH Protein TRANSPARENT TESTA 12 OS=Arabidopsis thaliana GN=TT12 PE=2 SV=1//1.88429e-28
Bra024387	598.707	184.815	1.6958	7.44e-05	0.0021208	sp|Q9FKP4|KCA2_ARATH Kinesin-like protein KCA2 OS=Arabidopsis thaliana GN=KCA2 PE=1 SV=1//0
Bra024429	475.013	196.784	1.2714	0.0025598	0.0377	-//-
Bra024448	51.2377	14.6784	1.8035	0.002468	0.036668	sp|Q9SSW1|AZF1_ARATH Zinc finger protein AZF1 OS=Arabidopsis thaliana GN=AZF1 PE=2 SV=1//2.19559e-95
Bra024452	6.83758	199.331	-4.8655	6.55e-17	1.54e-14	sp|P20649|PMA1_ARATH ATPase 1, plasma membrane-type OS=Arabidopsis thaliana GN=AHA1 PE=1 SV=3//0
Bra024502	0	10.381	#NAME?	0.0012731	0.021726	sp|Q9LXQ8|FBL60_ARATH F-box/LRR-repeat protein At3g58940 OS=Arabidopsis thaliana GN=At3g58940 PE=2 SV=1//6.89127e-23
Bra024564	101.578	418.352	-2.0421	3.05e-05	0.00098675	sp|Q941R6|MLP31_ARATH MLP-like protein 31 OS=Arabidopsis thaliana GN=MLP31 PE=2 SV=2//3.50656e-76
Bra024640	162.855	61.8278	1.3973	0.0023346	0.035034	sp|O48682|FH4_ARATH Formin-like protein 4 OS=Arabidopsis thaliana GN=FH4 PE=1 SV=2//1.06835e-43
Bra024641	202.232	32.2834	2.6471	2.22e-07	1.23e-05	-//-
Bra024653	1681.5	5.18444	8.3414	8.39e-37	1.84e-33	-//-
Bra024654	12.3687	0.712389	4.1179	0.003587	0.048425	-//-
Bra024670	473.229	6.51175	6.1833	7.28e-28	6.67e-25	sp|P35194|UTP20_YEAST U3 small nucleolar RNA-associated protein 20 OS=Saccharomyces cerevisiae (strain ATCC 204508 / S288c) GN=UTP20 PE=1 SV=3//9.15123e-08
Bra024676	28.0962	0.356194	6.3016	0.0029893	0.04237	sp|Q8GYL9|BRXL2_ARATH Protein Brevis radix-like 2 OS=Arabidopsis thaliana GN=BRXL2 PE=2 SV=1//1.16888e-42
Bra024686	267.285	1676.84	-2.6493	3.33e-10	3.18e-08	sp|Q9LDR9|EXP10_ARATH Expansin-A10 OS=Arabidopsis thaliana GN=EXPA10 PE=2 SV=1//3.63275e-144
Bra024717	140.149	31.6762	2.1455	2.55e-05	0.0008524	sp|Q33DQ2|THCAI_CANSA Inactive tetrahydrocannabinolic acid synthase OS=Cannabis sativa PE=3 SV=1//1.65223e-122
Bra024730	453.191	1068.8	-1.2378	0.0028656	0.04104	sp|Q8GVE8|CAPP4_ARATH Phosphoenolpyruvate carboxylase 4 OS=Arabidopsis thaliana GN=PPC4 PE=2 SV=1//0
Bra024753	514.841	203.313	1.3404	0.0012439	0.021283	-//-
Bra024766	1843.1	753.886	1.2897	0.00069158	0.013438	-//-
Bra024776	2.0876	105.708	-5.6621	3.63e-15	6.72e-13	sp|Q8VDH1|FBX21_MOUSE F-box only protein 21 OS=Mus musculus GN=Fbxo21 PE=2 SV=1//2.41788e-10
Bra024820	745.828	273.713	1.4462	0.00048938	0.010105	sp|Q9ZVQ3|GSTZ1_ARATH Glutathione S-transferase Z1 OS=Arabidopsis thaliana GN=GSTZ1 PE=1 SV=1//7.81734e-141
Bra024879	497.877	136.992	1.8617	0.00016729	0.0042083	sp|Q9ZVF3|ML328_ARATH MLP-like protein 328 OS=Arabidopsis thaliana GN=MLP328 PE=2 SV=1//1.94639e-96
Bra024908	172.579	457.901	-1.4078	0.00085481	0.015808	sp|Q28EW0|TM87A_XENTR Transmembrane protein 87A OS=Xenopus tropicalis GN=tmem87a PE=2 SV=1//1.24911e-44
Bra024962	1.31531	225.638	-7.4225	1.53e-25	1.12e-22	sp|Q8GUN5|PHL1_ARATH Protein PHR1-LIKE 1 OS=Arabidopsis thaliana GN=PHL1 PE=1 SV=1//5.29364e-12
Bra024984	3.97242	27.6989	-2.8017	0.0011697	0.02033	sp|Q9FJS2|HDG5_ARATH Homeobox-leucine zipper protein HDG5 OS=Arabidopsis thaliana GN=HDG5 PE=2 SV=3//0
Bra025035	243.623	84.6034	1.5259	0.0012389	0.02123	sp|Q93Z17|HLP_ARATH 50S ribosomal protein HLP, mitochondrial OS=Arabidopsis thaliana GN=HLP PE=2 SV=1//2.20222e-77
Bra025064	6.25129	63.1907	-3.3375	5.96e-07	2.98e-05	sp|Q9FK75|GDL82_ARATH GDSL esterase/lipase At5g45670 OS=Arabidopsis thaliana GN=At5g45670 PE=2 SV=1//0
Bra025065	74.5073	10.8752	2.7763	7.88e-06	0.00030403	-//-
Bra025086	47.8269	171.281	-1.8405	0.00014646	0.0037824	sp|F4I9E1|NFD4_ARATH Protein NUCLEAR FUSION DEFECTIVE 4 OS=Arabidopsis thaliana GN=NFD4 PE=3 SV=1//0
Bra025097	143.669	19.4013	2.8885	9.89e-05	0.0026988	sp|Q9FLA2|FDL34_ARATH Putative F-box/FBD/LRR-repeat protein At5g44950 OS=Arabidopsis thaliana GN=At5g44950 PE=3 SV=1//8.6399e-155
Bra025105	33.4227	118.886	-1.8307	0.00049391	0.010147	sp|O48582|MORF4_ARATH Multiple organellar RNA editing factor 4, mitochondrial OS=Arabidopsis thaliana GN=MORF4 PE=2 SV=1//0
Bra025117	598.451	1587.06	-1.4071	0.0014799	0.02442	sp|Q9ZQ91|CXE7_ARATH Probable carboxylesterase 7 OS=Arabidopsis thaliana GN=CXE7 PE=2 SV=1//5.60098e-153
Bra025123	48.5605	9.40892	2.3677	0.00032107	0.0071711	sp|Q8JFW1|ASND1_DANRE Asparagine synthetase domain-containing protein 1 OS=Danio rerio GN=asnsd1 PE=2 SV=1//5.20091e-95
Bra025124	256.566	102.236	1.3274	0.0027895	0.040203	sp|Q9SJW3|SPR1_ARATH Protein SPIRAL1 OS=Arabidopsis thaliana GN=SPR1 PE=2 SV=1//1.34969e-37
Bra025158	48.4168	136.262	-1.4928	0.0025021	0.037091	sp|Q9LS08|BH032_ARATH Transcription factor AIG1 OS=Arabidopsis thaliana GN=BHLH32 PE=1 SV=1//1.45924e-103
Bra025169	20.3629	74.0117	-1.8618	0.0014682	0.024301	sp|Q9LUA3|NIMI2_ARATH Protein NIM1-INTERACTING 2 OS=Arabidopsis thaliana GN=NIMIN-2 PE=1 SV=1//1.58455e-43
Bra025188	72.5346	0.732663	6.6294	0.0033671	0.04633	sp|Q9LTM7|C71BG_ARATH Cytochrome P450 71B16 OS=Arabidopsis thaliana GN=CYP71B16 PE=3 SV=1//0
Bra025227	58.6591	15.608	1.9101	0.0025143	0.037222	-//-
Bra025241	144.219	45.4602	1.6656	0.00042971	0.0090889	sp|Q9LSD8|MUB4_ARATH Membrane-anchored ubiquitin-fold protein 4 OS=Arabidopsis thaliana GN=MUB4 PE=1 SV=1//1.42173e-58
Bra025246	17.4933	107.2	-2.6154	3.07e-06	0.00012887	-//-
Bra025259	15.196	57.2942	-1.9147	0.0012881	0.021914	sp|Q9LK31|Y3272_ARATH Kelch repeat-containing protein At3g27220 OS=Arabidopsis thaliana GN=At3g27220 PE=2 SV=1//0
Bra025261	218.536	607.185	-1.4743	0.00045499	0.009538	-//-
Bra025270	487.24	163.951	1.5714	0.00027278	0.0063037	-//-
Bra025277	27.9146	177.819	-2.6713	1.64e-07	9.46e-06	sp|Q38884|EIF3I_ARATH Eukaryotic translation initiation factor 3 subunit I OS=Arabidopsis thaliana GN=TIF3I1 PE=2 SV=2//0
Bra025280	198.04	555.35	-1.4876	0.0010385	0.018479	sp|B9X287|C7346_ORYSJ Cytochrome P450 734A6 OS=Oryza sativa subsp. japonica GN=CYP734A6 PE=2 SV=1//2.34936e-10
Bra025287	388.955	1768.89	-2.1852	4.12e-07	2.16e-05	sp|A5DK49|AIM32_PICGU Altered inheritance of mitochondria protein 32 OS=Meyerozyma guilliermondii (strain ATCC 6260 / CBS 566 / DSM 6381 / JCM 1539 / NBRC 10279 / NRRL Y-324) GN=AIM32 PE=3 SV=2//1.3364e-19
Bra025297	5279.05	13841.4	-1.3906	0.0025436	0.037522	sp|P27494|CB23_TOBAC Chlorophyll a-b binding protein 36, chloroplastic OS=Nicotiana tabacum GN=CAB36 PE=3 SV=1//3.15102e-163
Bra025304	769.63	3.33446	7.8506	1.51e-05	0.00053992	sp|P36212|RK123_ARATH 50S ribosomal protein L12-3, chloroplastic OS=Arabidopsis thaliana GN=RPL12C PE=2 SV=2//4.05213e-66
Bra025307	26.3189	95.9499	-1.8662	0.00046662	0.0097384	sp|Q9LK90|ALA8_ARATH Probable phospholipid-transporting ATPase 8 OS=Arabidopsis thaliana GN=ALA8 PE=3 SV=1//0
Bra025313	4.99507	31.8372	-2.6721	0.0008504	0.015779	-//-
Bra025345	71.6694	23.0816	1.6346	0.0031414	0.043958	sp|Q9LJJ1|PP259_ARATH Putative pentatricopeptide repeat-containing protein At3g28640 OS=Arabidopsis thaliana GN=PCMP-E79 PE=3 SV=1//0
Bra025372	100.995	650.208	-2.6866	6.16e-05	0.0018129	sp|Q38864|EXPA5_ARATH Expansin-A5 OS=Arabidopsis thaliana GN=EXPA5 PE=2 SV=1//2.14808e-131
Bra025399	191.127	60.3259	1.6637	0.00028289	0.0064765	sp|Q9FGH9|E70B1_ARATH Exocyst complex component EXO70B1 OS=Arabidopsis thaliana GN=EXO70B1 PE=1 SV=1//1.97525e-73
Bra025400	101.726	0.630175	7.3347	0.00031975	0.0071529	sp|Q94F39|AFP3_ARATH Ninja-family protein AFP3 OS=Arabidopsis thaliana GN=AFP3 PE=1 SV=1//1.53543e-103
Bra025404	24.8942	94.3417	-1.9221	0.00035873	0.0078496	sp|Q9FW03|MES11_ARATH Putative methylesterase 11, chloroplastic OS=Arabidopsis thaliana GN=MES11 PE=2 SV=1//0
Bra025415	28.7124	91.4985	-1.6721	0.001416	0.023615	sp|Q7ZVZ7|AB17C_DANRE Alpha/beta hydrolase domain-containing protein 17C OS=Danio rerio GN=abhd17c PE=2 SV=1//1.19402e-60
Bra025434	0	28.4488	#NAME?	3.78e-08	2.46e-06	sp|Q9FKD7|SINL7_ARATH E3 ubiquitin-protein ligase SINA-like 7 OS=Arabidopsis thaliana GN=At5g37890 PE=2 SV=1//4.13677e-112
Bra025470	0.328828	44.8189	-7.0906	2.99e-10	2.89e-08	-//-
Bra025477	99.1459	1.00664	6.6219	4.33e-16	8.87e-14	sp|Q4PSN6|FBW1_ARATH F-box/WD-40 repeat-containing protein 1 OS=Arabidopsis thaliana GN=FBW1 PE=2 SV=1//4.89753e-29
Bra025481	96.0658	1498.64	-3.9635	0.00013804	0.0035933	sp|Q9ZV19|DJ1E_ARATH DJ-1 protein homolog E OS=Arabidopsis thaliana GN=DJ1E PE=1 SV=1//0
Bra025485	484.46	31.5884	3.9389	7.01e-09	5.19e-07	sp|Q9FFR9|CHX18_ARATH Cation/H(+) antiporter 18 OS=Arabidopsis thaliana GN=CHX18 PE=2 SV=1//0
Bra025506	8.68365	51.1656	-2.5588	0.00016222	0.0041153	sp|Q9FN67|Y5133_ARATH BTB/POZ domain-containing protein At5g41330 OS=Arabidopsis thaliana GN=At5g41330 PE=2 SV=1//0
Bra025526	57.8011	195.62	-1.7589	0.0001509	0.0038759	-//-
Bra025527	1.66707	17.8558	-3.421	0.002022	0.0314	sp|Q94CD1|HHT1_ARATH Omega-hydroxypalmitate O-feruloyl transferase OS=Arabidopsis thaliana GN=HHT1 PE=1 SV=1//0
Bra025553	88.8287	259.226	-1.5451	0.00086703	0.015972	-//-
Bra025555	25.3677	124.443	-2.2944	1.39e-05	0.00050411	sp|Q8N5M1|ATPF2_HUMAN ATP synthase mitochondrial F1 complex assembly factor 2 OS=Homo sapiens GN=ATPAF2 PE=1 SV=1//1.26667e-23
Bra025596	48.5991	12.6347	1.9435	0.0033576	0.046251	sp|Q93Z32|SIPL1_ARATH Signal peptide peptidase-like 1 OS=Arabidopsis thaliana GN=SPPL1 PE=2 SV=1//8.52568e-74
Bra025601	190.597	715.954	-1.9093	4e-06	0.00016464	sp|Q8H780|SCP13_ARATH Serine carboxypeptidase-like 13 OS=Arabidopsis thaliana GN=SCPL13 PE=2 SV=2//0
Bra025616	13.2917	55.2874	-2.0564	0.001476	0.024406	sp|Q8H1U5|APC2_ARATH Anaphase-promoting complex subunit 2 OS=Arabidopsis thaliana GN=APC2 PE=1 SV=1//0
Bra025624	0.351754	12.4287	-5.143	0.0012216	0.02099	sp|Q9KG32|Y283_BACHD Uncharacterized isomerase BH0283 OS=Bacillus halodurans (strain ATCC BAA-125 / DSM 18197 / FERM 7344 / JCM 9153 / C-125) GN=BH0283 PE=3 SV=1//9.055e-56
Bra025634	0	84.3797	#NAME?	2.27e-17	6.07e-15	sp|O48814|BIK1_ARATH Serine/threonine-protein kinase BIK1 OS=Arabidopsis thaliana GN=BIK1 PE=1 SV=1//1.12101e-12
Bra025640	66.327	520.448	-2.9721	6.73e-11	7.17e-09	sp|Q9SQX6|SCP7_ARATH Serine carboxypeptidase-like 7 OS=Arabidopsis thaliana GN=SCPL7 PE=2 SV=1//0
Bra025664	800.872	1806.85	-1.1738	0.0025874	0.038014	sp|P31525|Y1590_SYNP2 Uncharacterized protein SYNPCC7002_A1590 OS=Synechococcus sp. (strain ATCC 27264 / PCC 7002 / PR-6) GN=SYNPCC7002_A1590 PE=4 SV=2//1.36715e-07
Bra025697	562.514	237.874	1.2417	0.0025913	0.038045	sp|Q8GYP6|PPR49_ARATH Pentatricopeptide repeat-containing protein At1g18900 OS=Arabidopsis thaliana GN=At1g18900 PE=2 SV=1//0
Bra025698	28.7054	3.34767	3.1001	0.00024557	0.0057762	sp|Q96PM5|ZN363_HUMAN RING finger and CHY zinc finger domain-containing protein 1 OS=Homo sapiens GN=RCHY1 PE=1 SV=1//2.93202e-21
Bra025699	36.5444	0	Inf	1.23e-09	1.03e-07	sp|Q0WVF8|MMS19_ARATH MMS19 nucleotide excision repair protein homolog OS=Arabidopsis thaliana GN=MMS19 PE=1 SV=1//8.45058e-34
Bra025700	29.8461	0	Inf	0.00019116	0.00474	-//-
Bra025730	2402.66	284.989	3.0757	0.0036967	0.04938	sp|P28493|PR5_ARATH Pathogenesis-related protein 5 OS=Arabidopsis thaliana GN=At1g75040 PE=1 SV=1//1.04971e-89
Bra025745	26.6582	2.05383	3.6982	0.00058704	0.011789	sp|Q8GW75|RADL5_ARATH Protein RADIALIS-like 5 OS=Arabidopsis thaliana GN=RL5 PE=3 SV=1//7.12915e-55
Bra025749	11663.1	3622.89	1.6867	0.0014112	0.023547	sp|Q9FWR4|DHAR1_ARATH Glutathione S-transferase DHAR1, mitochondrial OS=Arabidopsis thaliana GN=DHAR1 PE=1 SV=1//1.13248e-120
Bra025766	147.675	1.26035	6.8725	1.49e-06	6.78e-05	sp|Q9FXH5|PUP14_ARATH Probable purine permease 14 OS=Arabidopsis thaliana GN=PUP14 PE=1 SV=1//2.05213e-126
Bra025775	122.313	24.0782	2.3448	8.69e-05	0.002419	sp|P93024|ARFE_ARATH Auxin response factor 5 OS=Arabidopsis thaliana GN=ARF5 PE=1 SV=3//1.73439e-35
Bra025795	47.1473	0.712389	6.0484	8.35e-05	0.0023366	sp|Q9LNT9|ASK4_ARATH SKP1-like protein 4 OS=Arabidopsis thaliana GN=ASK4 PE=1 SV=1//8.40893e-92
Bra025802	163.26	59.1963	1.4636	0.0019714	0.030787	-//-
Bra025805	32.4909	137.475	-2.0811	5.41e-05	0.0016313	sp|Q9LN20|P4H3_ARATH Probable prolyl 4-hydroxylase 3 OS=Arabidopsis thaliana GN=P4H3 PE=2 SV=1//3.69196e-162
Bra025809	6.16055	33.7216	-2.4525	0.0013615	0.022915	sp|Q9ZS96|Y4478_ARATH Uncharacterized protein At4g04775 OS=Arabidopsis thaliana GN=At4g04775 PE=2 SV=1//1.02195e-09
Bra025812	8519.76	20437.1	-1.2623	0.0014446	0.023994	sp|P42699|PLAS2_ARATH Plastocyanin major isoform, chloroplastic OS=Arabidopsis thaliana GN=DRT112 PE=1 SV=2//5.98899e-61
Bra025824	2.13873	189.545	-6.4696	0.0013826	0.023187	-//-
Bra025831	60.2432	165.611	-1.4589	0.0021342	0.032727	sp|Q9LDM4|CCB23_ARATH Cyclin-B2-3 OS=Arabidopsis thaliana GN=CYCB2-3 PE=2 SV=2//0
Bra025832	18653.8	2645.72	2.8177	8.33e-07	4e-05	sp|Q42547|CATA3_ARATH Catalase-3 OS=Arabidopsis thaliana GN=CAT3 PE=1 SV=3//0
Bra025850	109.323	1.65709	6.0438	6.26e-07	3.12e-05	sp|Q9SYQ1|PHT18_ARATH Probable inorganic phosphate transporter 1-8 OS=Arabidopsis thaliana GN=PHT1-8 PE=2 SV=2//0
Bra025871	1.61153	184.514	-6.8392	3.38e-22	1.59e-19	sp|Q9SRE4|UGAL2_ARATH UDP-galactose transporter 2 OS=Arabidopsis thaliana GN=UDP-GALT2 PE=2 SV=1//1.88922e-178
Bra025883	741.126	3.32739	7.7992	8.27e-16	1.63e-13	sp|Q9LMP1|WAK2_ARATH Wall-associated receptor kinase 2 OS=Arabidopsis thaliana GN=WAK2 PE=1 SV=1//0
Bra025891	131.322	1.10913	6.8875	3.43e-07	1.84e-05	sp|O22969|Y2416_ARATH Uncharacterized protein At2g34160 OS=Arabidopsis thaliana GN=At2g34160 PE=1 SV=1//6.16894e-19
Bra025914	34.0293	234.13	-2.7825	8.07e-07	3.9e-05	sp|B3H5A8|RVE7_ARATH Protein REVEILLE 7 OS=Arabidopsis thaliana GN=RVE7 PE=2 SV=1//6.74567e-146
Bra025934	35.7122	3.75259	3.2505	6.41e-05	0.0018734	sp|Q9C9H7|RLP12_ARATH Receptor-like protein 12 OS=Arabidopsis thaliana GN=RLP12 PE=2 SV=2//0
Bra025961	365.529	1363.77	-1.8995	0.00055745	0.011277	-//-
Bra025966	4.71737	28.4825	-2.594	0.0023159	0.034862	sp|Q9LNQ1|TI231_ARATH Mitochondrial import inner membrane translocase subunit TIM23-1 OS=Arabidopsis thaliana GN=TIM23-1 PE=2 SV=1//4.38552e-70
Bra025980	30.8625	100.738	-1.7067	0.0011681	0.020313	sp|Q9LQI7|CIA30_ARATH Probable complex I intermediate-associated protein 30 OS=Arabidopsis thaliana GN=At1g17350 PE=1 SV=2//8.89212e-126
Bra025993	18.2815	78.9415	-2.1104	0.00023689	0.0056162	sp|Q9SHH8|GSTUQ_ARATH Glutathione S-transferase U26 OS=Arabidopsis thaliana GN=GSTU26 PE=2 SV=1//7.26664e-129
Bra026025	0.999724	244.692	-7.9352	3.77e-27	2.96e-24	sp|Q9CR80|FA32A_MOUSE Protein FAM32A OS=Mus musculus GN=Fam32a PE=2 SV=1//1.35172e-09
Bra026026	24.8131	2.08229	3.5749	0.0003801	0.0082136	-//-
Bra026044	229.52	73.4718	1.6434	0.00030767	0.0069256	sp|Q9SA49|SAU41_ARATH Auxin-responsive protein SAUR41 OS=Arabidopsis thaliana GN=SAUR41 PE=2 SV=1//1.66149e-71
Bra026058	2085.53	5719.62	-1.4555	0.00023681	0.0056162	sp|Q949U1|C79F1_ARATH Dihomomethionine N-hydroxylase OS=Arabidopsis thaliana GN=CYP79F1 PE=1 SV=1//0
Bra026078	52.5662	0.273981	7.5839	0.0020199	0.031399	sp|Q9SYC9|VAP14_ARATH Vesicle-associated protein 1-4 OS=Arabidopsis thaliana GN=PVA14 PE=2 SV=1//7.23765e-50
Bra026079	389.214	1.46533	8.0532	2.8e-32	3.85e-29	-//-
Bra026080	508.263	46.744	3.4427	8.33e-11	8.85e-09	-//-
Bra026082	21.9198	121.92	-2.4756	0.0018758	0.029639	sp|Q94AN4|AP2L1_ARATH AP2-like ethylene-responsive transcription factor At1g16060 OS=Arabidopsis thaliana GN=At1g16060 PE=2 SV=1//1.56076e-180
Bra026088	0.351754	17.051	-5.5991	0.00011736	0.0031264	-//-
Bra026090	546.938	1642.18	-1.5862	0.00011275	0.0030233	sp|Q9S9N9|CCR1_ARATH Cinnamoyl-CoA reductase 1 OS=Arabidopsis thaliana GN=CCR1 PE=1 SV=1//0
Bra026154	150.434	26.7452	2.4918	1.63e-06	7.37e-05	sp|Q9XI46|CCMH_ARATH Cytochrome c-type biogenesis CcmH-like mitochondrial protein OS=Arabidopsis thaliana GN=CCMH PE=1 SV=1//4.66538e-95
Bra026180	17.6997	0	Inf	0.00020247	0.0049498	sp|P17407|21KD_DAUCA 21 kDa protein OS=Daucus carota PE=2 SV=1//8.96615e-34
Bra026231	679.69	279.923	1.2798	0.0022466	0.034009	sp|P92963|RAB1C_ARATH Ras-related protein RABB1c OS=Arabidopsis thaliana GN=RABB1C PE=1 SV=1//3.68497e-136
Bra026233	11.041	0.273981	5.3327	0.0033586	0.046251	sp|O23564|Y4721_ARATH Putative WEB family protein At4g17210 OS=Arabidopsis thaliana GN=At4g17210 PE=3 SV=1//0
Bra026250	14.6299	69.5296	-2.2487	0.00027509	0.0063394	-//-
Bra026258	26.3214	377.961	-3.8439	0.00036178	0.0078955	sp|Q8HXW6|PPT1_MACFA Palmitoyl-protein thioesterase 1 OS=Macaca fascicularis GN=PPT1 PE=2 SV=1//1.04e-40
Bra026270	6.63835	44.5523	-2.7466	0.00022587	0.0054174	sp|B3GS44|LRE_ARATH GPI-anchored protein LORELEI OS=Arabidopsis thaliana GN=LRE PE=2 SV=1//2.05721e-33
Bra026306	2.829	108.193	-5.2572	0.00047493	0.0098744	sp|B5X186|CALUA_SALSA Calumenin-A OS=Salmo salar GN=calua PE=2 SV=1//9.11494e-15
Bra026326	46.8113	389.344	-3.0561	6.47e-11	6.92e-09	-//-
Bra026331	352.882	139.562	1.3383	0.0025113	0.037211	-//-
Bra026366	31.6621	153.161	-2.2742	0.00027595	0.0063503	-//-
Bra026393	46.1765	7.75777	2.5734	0.00021654	0.0052326	sp|Q9SZ30|HIS4_ARATH Imidazole glycerol phosphate synthase hisHF, chloroplastic OS=Arabidopsis thaliana GN=HISN4 PE=2 SV=1//0
Bra026410	303.5	61.9748	2.2919	4.81e-07	2.46e-05	sp|O82462|SYEC_ARATH Glutamate--tRNA ligase, cytoplasmic OS=Arabidopsis thaliana GN=At5g26707 PE=1 SV=1//0
Bra026414	140.447	361.66	-1.3646	0.0019749	0.0308	sp|Q93WV0|WRK20_ARATH Probable WRKY transcription factor 20 OS=Arabidopsis thaliana GN=WRKY20 PE=2 SV=1//0
Bra026431	454.166	188.107	1.2717	0.002663	0.038796	sp|Q0WLR1|QKIL1_ARATH KH domain-containing protein At4g26480 OS=Arabidopsis thaliana GN=At4g26480 PE=2 SV=1//0
Bra026503	61.9236	18.3843	1.752	0.002334	0.035034	sp|Q9FMX0|SODF3_ARATH Superoxide dismutase [Fe] 3, chloroplastic OS=Arabidopsis thaliana GN=FSD3 PE=1 SV=1//9.07232e-168
Bra026542	593.145	1789.33	-1.593	7.31e-05	0.0020877	sp|Q9ZPQ8|ACR5_ARATH ACT domain-containing protein ACR5 OS=Arabidopsis thaliana GN=ACR5 PE=2 SV=2//0
Bra026543	7.69092	379.5	-5.6248	2.33e-17	6.11e-15	sp|P29383|AGL3_ARATH Agamous-like MADS-box protein AGL3 OS=Arabidopsis thaliana GN=AGL3 PE=2 SV=2//5.12528e-150
Bra026561	63.4132	0.630175	6.6529	0.0016683	0.027029	sp|O49607|SBT16_ARATH Subtilisin-like protease SBT1.6 OS=Arabidopsis thaliana GN=SBT1.6 PE=2 SV=1//2.20017e-154
Bra026565	139.942	40.4322	1.7913	0.00030497	0.0068835	sp|Q6R8G5|PHO15_ARATH Phosphate transporter PHO1 homolog 5 OS=Arabidopsis thaliana GN=PHO1-H5 PE=2 SV=2//0
Bra026574	37.2744	266.809	-2.8396	6.35e-09	4.77e-07	-//-
Bra026579	244.065	0.630175	8.5973	1.96e-16	4.38e-14	sp|O64503|UTR1_ARATH UDP-galactose/UDP-glucose transporter 1 OS=Arabidopsis thaliana GN=UTR1 PE=1 SV=1//1.03026e-10
Bra026607	17.5885	94.5073	-2.4258	1.39e-05	0.00050562	sp|Q6AXC6|DDX11_MOUSE Probable ATP-dependent RNA helicase DDX11 OS=Mus musculus GN=Ddx11 PE=2 SV=1//1.9439e-08
Bra026615	97.4981	247.01	-1.3411	0.0031549	0.044128	sp|Q39182|DEF02_ARATH Defensin-like protein 2 OS=Arabidopsis thaliana GN=PDF2.2 PE=2 SV=1//1.31055e-30
Bra026628	4.69444	76.5382	-4.0272	4.94e-09	3.79e-07	-//-
Bra026629	351.016	1706.17	-2.2812	6.26e-08	3.91e-06	sp|Q39242|TRXB2_ARATH Thioredoxin reductase 2 OS=Arabidopsis thaliana GN=NTR2 PE=2 SV=2//3.22464e-23
Bra026675	1076.02	127.274	3.0797	2.28e-12	2.93e-10	sp|F4I7I0|ALAT1_ARATH Alanine aminotransferase 1, mitochondrial OS=Arabidopsis thaliana GN=ALAAT1 PE=1 SV=1//0
Bra026680	36.6881	318.501	-3.1179	0.00039128	0.0084056	sp|Q9SHH7|GSTUP_ARATH Glutathione S-transferase U25 OS=Arabidopsis thaliana GN=GSTU25 PE=1 SV=1//2.34864e-119
Bra026682	13.1947	52.3687	-1.9887	0.0018511	0.029342	sp|Q8L3R3|RFL1_ARATH Disease resistance protein RFL1 OS=Arabidopsis thaliana GN=RFL1 PE=3 SV=2//0
Bra026702	162.386	35.0977	2.21	9.6e-06	0.00036313	-//-
Bra026704	53.224	9.35405	2.5084	0.0001373	0.0035825	sp|Q8GWH5|RTNLT_ARATH Reticulon-like protein B22 OS=Arabidopsis thaliana GN=RTNLB22 PE=2 SV=1//7.33128e-65
Bra026744	61.7057	352.966	-2.5161	2.93e-06	0.00012355	-//-
Bra026777	44.7617	6.29357	2.8303	0.00010131	0.0027545	-//-
Bra026787	33.4527	113.673	-1.7647	0.0025574	0.037691	sp|Q9M9Q6|SCP50_ARATH Serine carboxypeptidase-like 50 OS=Arabidopsis thaliana GN=SCPL50 PE=2 SV=1//0
Bra026789	580.171	2.26699	7.9996	1.04e-18	3.25e-16	sp|P34893|CH10_ARATH 10 kDa chaperonin OS=Arabidopsis thaliana GN=CPN10 PE=3 SV=1//1.17136e-62
Bra026810	140.178	429.258	-1.6146	0.00064655	0.012774	-//-
Bra026860	85.5727	10.0106	3.0956	0.00010097	0.0027499	sp|Q9XI80|FUT6_ARATH Fucosyltransferase 6 OS=Arabidopsis thaliana GN=FUT6 PE=2 SV=1//2.04894e-179
Bra026882	2.62094	23.3537	-3.1555	0.00073532	0.014086	sp|Q0WKV3|PPR36_ARATH Pentatricopeptide repeat-containing protein At1g12300, mitochondrial OS=Arabidopsis thaliana GN=At1g12300 PE=2 SV=1//4.47138e-17
Bra026893	1.03234	27.6419	-4.7429	0.0012629	0.021563	sp|Q9LMX8|6PGL1_ARATH Probable 6-phosphogluconolactonase 1 OS=Arabidopsis thaliana GN=At1g13700 PE=2 SV=1//2.22094e-166
Bra026899	1259.9	550.897	1.1935	0.0030007	0.042494	sp|O82567|AAPT1_ARATH Choline/ethanolaminephosphotransferase 1 OS=Arabidopsis thaliana GN=AAPT1 PE=1 SV=1//0
Bra026919	394.582	107.294	1.8788	5.47e-05	0.0016451	sp|Q9SAF5|ALA11_ARATH Probable phospholipid-transporting ATPase 11 OS=Arabidopsis thaliana GN=ALA11 PE=2 SV=1//0
Bra026924	351.177	125.35	1.4862	0.00078023	0.014794	sp|Q8L3R3|RFL1_ARATH Disease resistance protein RFL1 OS=Arabidopsis thaliana GN=RFL1 PE=3 SV=2//0
Bra026934	46.4816	0.273981	7.4064	1.84e-10	1.82e-08	sp|Q9SAE3|C71BS_ARATH Cytochrome P450 71B28 OS=Arabidopsis thaliana GN=CYP71B28 PE=2 SV=1//3.33881e-106
Bra026966	32.0818	4.90339	2.7099	0.00061236	0.012208	sp|Q9LE33|HPR3_ARATH Glyoxylate/hydroxypyruvate reductase HPR3 OS=Arabidopsis thaliana GN=HPR3 PE=2 SV=1//1.7496e-109
Bra026967	0	11.9975	#NAME?	0.00045864	0.0095902	sp|Q9LE33|HPR3_ARATH Glyoxylate/hydroxypyruvate reductase HPR3 OS=Arabidopsis thaliana GN=HPR3 PE=2 SV=1//2.20172e-112
Bra026971	95.6276	29.6928	1.6873	0.0033268	0.045909	sp|Q0WKV3|PPR36_ARATH Pentatricopeptide repeat-containing protein At1g12300, mitochondrial OS=Arabidopsis thaliana GN=At1g12300 PE=2 SV=1//0
Bra026973	1.57891	16.7791	-3.4097	0.0025339	0.037445	-//-
Bra026975	1.00941	17.5229	-4.1177	0.00074541	0.014254	-//-
Bra026989	0.999724	82.5635	-6.3678	5.2e-10	4.67e-08	-//-
Bra027000	105.175	287.77	-1.4521	0.0016703	0.027048	sp|Q9CAN4|P2A11_ARATH F-box protein PP2-A11 OS=Arabidopsis thaliana GN=PP2A11 PE=1 SV=1//5.13145e-167
Bra027003	0	90.6368	#NAME?	4.88e-18	1.39e-15	-//-
Bra027009	98.3445	20.7143	2.2472	3.21e-05	0.0010312	sp|Q84W04|CNIH4_ARATH Protein cornichon homolog 4 OS=Arabidopsis thaliana GN=At1g12390 PE=1 SV=1//4.70408e-71
Bra027026	35.6866	149.951	-2.071	2.99e-05	0.00097108	sp|Q3ECK2|PPR92_ARATH Pentatricopeptide repeat-containing protein At1g62680, mitochondrial OS=Arabidopsis thaliana GN=At1g62680 PE=2 SV=2//0
Bra027030	1622.28	3802.97	-1.2291	0.0021885	0.033388	sp|Q43348|INVA3_ARATH Acid beta-fructofuranosidase 3, vacuolar OS=Arabidopsis thaliana GN=BFRUCT3 PE=2 SV=1//0
Bra027039	89.2253	23.9148	1.8995	0.0011749	0.020389	sp|Q39176|ERLI1_ARATH Lipid transfer protein EARLI 1 OS=Arabidopsis thaliana GN=EARLI1 PE=1 SV=1//1.68313e-24
Bra027054	0	13.6152	#NAME?	0.00016898	0.0042476	sp|Q9LT96|Y5977_ARATH Probable leucine-rich repeat receptor-like protein kinase At5g49770 OS=Arabidopsis thaliana GN=At5g49770 PE=2 SV=1//0
Bra027065	87.0691	20.9498	2.0552	0.00032516	0.007245	-//-
Bra027092	0	31.5906	#NAME?	1.08e-08	7.73e-07	-//-
Bra027107	314.041	12.2726	4.6774	6e-14	9.37e-12	sp|Q940S5|COPZ1_ARATH Coatomer subunit zeta-1 OS=Arabidopsis thaliana GN=At1g60970 PE=2 SV=1//2.10108e-116
Bra027138	308.231	103.145	1.5793	0.00036481	0.0079458	sp|Q93ZN2|ALKR4_ARATH Probable aldo-keto reductase 4 OS=Arabidopsis thaliana GN=At1g60710 PE=2 SV=1//6.02694e-56
Bra027140	45.9995	0	Inf	2.48e-11	2.88e-09	sp|Q93ZN2|ALKR4_ARATH Probable aldo-keto reductase 4 OS=Arabidopsis thaliana GN=At1g60710 PE=2 SV=1//0
Bra027142	48.6229	206.908	-2.0893	2.13e-05	0.00073271	sp|Q93ZN2|ALKR4_ARATH Probable aldo-keto reductase 4 OS=Arabidopsis thaliana GN=At1g60710 PE=2 SV=1//0
Bra027200	55.1185	14.8437	1.8927	0.0021784	0.033294	sp|Q81ST7|BSHA_BACAN N-acetyl-alpha-D-glucosaminyl L-malate synthase OS=Bacillus anthracis GN=bshA PE=1 SV=1//1.94577e-08
Bra027204	66.4902	4.58774	3.8573	2.31e-08	1.55e-06	-//-
Bra027209	282.744	830.858	-1.5551	0.00014617	0.003778	sp|O82549|PLDA1_BRAOC Phospholipase D alpha 1 OS=Brassica oleracea var. capitata GN=PLD1 PE=2 SV=1//0
Bra027228	766.176	1765.59	-1.2044	0.0033384	0.04603	sp|Q9FMF5|RPT3_ARATH Root phototropism protein 3 OS=Arabidopsis thaliana GN=RPT3 PE=1 SV=2//1.03104e-61
Bra027254	10796.9	2515.24	2.1019	8.33e-07	4e-05	sp|Q40256|MT3_MUSAC Metallothionein-like protein type 3 OS=Musa acuminata PE=3 SV=1//5.38743e-13
Bra027257	870.166	355.748	1.2904	0.0019423	0.030464	sp|Q9LK72|LECT5_ARATH Lectin-like protein At3g16530 OS=Arabidopsis thaliana GN=At3g16530 PE=1 SV=1//8.49046e-164
Bra027311	3.70796	39.508	-3.4134	3e-05	0.00097111	sp|O22932|CIPKB_ARATH CBL-interacting serine/threonine-protein kinase 11 OS=Arabidopsis thaliana GN=CIPK11 PE=1 SV=1//0
Bra027313	0	16.839	#NAME?	2.7e-05	0.00089416	sp|Q93V84|FLXL1_ARATH Protein FLX-like 1 OS=Arabidopsis thaliana GN=FLXL1 PE=1 SV=1//3.73788e-132
Bra027370	146.109	361.779	-1.3081	0.0020556	0.031907	sp|Q24JJ8|GLO3_ARATH Peroxisomal (S)-2-hydroxy-acid oxidase GLO3 OS=Arabidopsis thaliana GN=GLO3 PE=2 SV=1//4.33027e-127
Bra027422	29.1946	148.744	-2.3491	4.68e-06	0.00019011	sp|Q9LJD7|COP10_ARATH Constitutive photomorphogenesis protein 10 OS=Arabidopsis thaliana GN=COP10 PE=1 SV=1//8.70557e-125
Bra027426	69.6339	9.87243	2.8183	4.81e-06	0.00019384	-//-
Bra027457	67.9077	15507.1	-7.8351	8.36e-49	2.75e-44	sp|P51102|DFRA_ARATH Dihydroflavonol-4-reductase OS=Arabidopsis thaliana GN=DFRA PE=1 SV=2//0
Bra027489	20.4193	1.00664	4.3423	0.00019591	0.0048216	sp|Q9ZUU4|CP29B_ARATH RNA-binding protein CP29B, chloroplastic OS=Arabidopsis thaliana GN=CP29B PE=1 SV=1//3.62284e-06
Bra027595	0	37.9747	#NAME?	0.00063254	0.012542	sp|Q9SZ67|WRK19_ARATH Probable WRKY transcription factor 19 OS=Arabidopsis thaliana GN=WRKY19 PE=2 SV=1//1.49474e-148
Bra027596	0.296215	107.211	-8.4996	0.00027997	0.0064248	sp|Q9M126|NAC69_ARATH NAC domain-containing protein 69 OS=Arabidopsis thaliana GN=NAC69 PE=2 SV=1//2.88935e-65
Bra027598	0	82.443	#NAME?	0.00015053	0.0038693	sp|Q9FL92|WRK16_ARATH Probable WRKY transcription factor 16 OS=Arabidopsis thaliana GN=WRKY16 PE=2 SV=1//7.08272e-76
Bra027600	221.026	64.2875	1.7816	0.00012143	0.0032194	-//-
Bra027611	336.057	101.216	1.7313	9.53e-05	0.0026114	sp|Q9LQ02|NRPD1_ARATH DNA-directed RNA polymerase IV subunit 1 OS=Arabidopsis thaliana GN=NRPD1 PE=1 SV=1//0
Bra027648	43.4798	11.0052	1.9822	0.002193	0.033426	sp|Q8RY25|NU98A_ARATH Nuclear pore complex protein NUP98A OS=Arabidopsis thaliana GN=NUP98A PE=1 SV=1//1.85236e-06
Bra027694	506.183	131.94	1.9398	7.58e-06	0.00029323	-//-
Bra027695	17.6317	0	Inf	0.0010376	0.018473	-//-
Bra027708	114.131	31.6962	1.8483	0.00039386	0.0084556	sp|Q9XSC3|WDR44_BOVIN WD repeat-containing protein 44 OS=Bos taurus GN=WDR44 PE=1 SV=1//2.66232e-47
Bra027715	642.514	1826.93	-1.5076	0.0035759	0.048315	sp|Q9SGU9|MGL_ARATH Methionine gamma-lyase OS=Arabidopsis thaliana GN=MGL PE=1 SV=1//0
Bra027750	2.64742	24.556	-3.2134	0.00053423	0.010861	sp|Q3ECI7|TOM72_ARATH Mitochondrial import receptor subunit TOM7-2 OS=Arabidopsis thaliana GN=TOM7-2 PE=2 SV=1//1.9724e-22
Bra027791	770.788	3.92409	7.6178	0.0020923	0.032311	sp|F4I594|RLM1A_ARATH Disease resistance protein RML1A OS=Arabidopsis thaliana GN=RLM1A PE=3 SV=1//2.15129e-25
Bra027915	748.554	218.093	1.7792	5.13e-06	0.00020557	sp|Q42456|ASPR1_ORYSJ Aspartic proteinase oryzasin-1 OS=Oryza sativa subsp. japonica GN=Os05g0567100 PE=2 SV=2//1.18776e-164
Bra027932	3378.33	1235.7	1.451	0.00048518	0.010062	sp|A4IF69|NHLC2_BOVIN NHL repeat-containing protein 2 OS=Bos taurus GN=NHLRC2 PE=2 SV=1//4.02345e-129
Bra028075	17.5656	0.732663	4.5835	0.00028891	0.0065804	sp|Q9C7I1|ATL34_ARATH RING-H2 finger protein ATL34 OS=Arabidopsis thaliana GN=ATL34 PE=2 SV=1//4.59863e-145
Bra028104	11.3804	190.435	-4.0647	9.42e-14	1.42e-11	sp|Q9FFN2|GLYT3_ARATH Probable glycosyltransferase At5g03795 OS=Arabidopsis thaliana GN=At5g03795 PE=3 SV=2//2.86993e-97
Bra028141	1139.64	12.4238	6.5193	2.58e-33	4.48e-30	sp|Q9FHQ3|HS157_ARATH 15.7 kDa heat shock protein, peroxisomal OS=Arabidopsis thaliana GN=HSP15.7 PE=2 SV=1//1.15129e-65
Bra028197	2.37058	41.3598	-4.1249	7.07e-05	0.0020365	-//-
Bra028214	3.96273	541.039	-7.0931	1.89e-23	1.2e-20	-//-
Bra028220	377.877	37.1686	3.3458	5.17e-06	0.00020668	sp|Q9FID8|Y5900_ARATH Putative receptor-like protein kinase At5g39000 OS=Arabidopsis thaliana GN=At5g39000 PE=3 SV=1//0
Bra028253	142.82	38.057	1.908	0.00011673	0.0031148	sp|Q9FGM9|HS235_ARATH 23.5 kDa heat shock protein, mitochondrial OS=Arabidopsis thaliana GN=HSP23.5 PE=2 SV=1//5.07282e-46
Bra028338	78.0592	219.824	-1.4937	0.0010929	0.019281	sp|F4J469|TI22L_ARATH Protein TIC 22-like, chloroplastic OS=Arabidopsis thaliana GN=TIC22L PE=3 SV=1//2.41011e-168
Bra028344	84.8167	214.182	-1.3364	0.0030784	0.043371	sp|Q9LK37|RLF24_ARATH Protein RALF-like 24 OS=Arabidopsis thaliana GN=RALFL24 PE=3 SV=1//8.36007e-57
Bra028371	32.6452	136.282	-2.0617	3.32e-05	0.0010626	sp|Q9LK03|PERK2_ARATH Proline-rich receptor-like protein kinase PERK2 OS=Arabidopsis thaliana GN=PERK2 PE=2 SV=3//0
Bra028372	907.592	148.544	2.6112	1.39e-09	1.15e-07	sp|Q10QA5|D14_ORYSJ Probable strigolactone esterase D14 OS=Oryza sativa subsp. japonica GN=D14 PE=1 SV=1//1.3989e-69
Bra028391	201.964	70.5958	1.5164	0.00097329	0.017549	sp|P0C884|SCL34_ARATH Scarecrow-like protein 34 OS=Arabidopsis thaliana GN=SCL34 PE=3 SV=1//0
Bra028394	33.0092	0.356194	6.5341	5.42e-08	3.43e-06	sp|O04539|SNL4_ARATH Paired amphipathic helix protein Sin3-like 4 OS=Arabidopsis thaliana GN=SNL4 PE=3 SV=3//6.64672e-21
Bra028423	53.2998	289.027	-2.439	1.69e-07	9.65e-06	-//-
Bra028437	90.4851	15.3939	2.5553	9.63e-06	0.00036394	sp|Q93ZL5|CDF2_ARATH Cyclic dof factor 2 OS=Arabidopsis thaliana GN=CDF2 PE=1 SV=2//2.3907e-178
Bra028484	21.3105	0	Inf	2.46e-06	0.00010711	sp|Q9FLM3|ZDH23_ARATH Probable protein S-acyltransferase 6 OS=Arabidopsis thaliana GN=PAT06 PE=2 SV=1//1.13783e-53
Bra028502	63.737	4.0063	3.9918	2.74e-08	1.82e-06	sp|Q3E8J4|Y5168_ARATH Probably inactive receptor-like protein kinase At5g41680 OS=Arabidopsis thaliana GN=At5g41680 PE=2 SV=1//3.18085e-116
Bra028515	83.7075	303.865	-1.86	3.34e-05	0.0010669	sp|P09379|GYP7_YARLI GTPase-activating protein GYP7 OS=Yarrowia lipolytica (strain CLIB 122 / E 150) GN=GYP7 PE=3 SV=2//6.58907e-09
Bra028516	37.359	1.9108	4.2892	1.99e-06	8.85e-05	sp|Q9FJL8|RP5L1_ARATH DNA-directed RNA polymerase subunit 5-like protein 1 OS=Arabidopsis thaliana GN=NRPB5L1 PE=3 SV=1//2.81729e-87
Bra028517	159.422	53.3337	1.5797	0.0010981	0.019349	sp|Q641W2|MYG1_RAT UPF0160 protein MYG1, mitochondrial OS=Rattus norvegicus GN=Myg1 PE=1 SV=1//1.05718e-100
Bra028537	3383.76	1219.63	1.4722	0.0024522	0.036499	-//-
Bra028548	22.0203	1.63682	3.7499	0.00037153	0.0080709	sp|P38094|FLUG_EMENI Protein fluG OS=Emericella nidulans (strain FGSC A4 / ATCC 38163 / CBS 112.46 / NRRL 194 / M139) GN=fluG PE=1 SV=1//7.02047e-107
Bra028557	154.895	1078.84	-2.8001	2.53e-06	0.00010946	sp|Q71H73|H33_VITVI Histone H3.3 OS=Vitis vinifera PE=2 SV=3//3.9526e-44
Bra028560	49.4023	6.76024	2.8694	0.0001355	0.0035466	sp|Q9S7H4|CM2_ARATH Chorismate mutase 2 OS=Arabidopsis thaliana GN=CM2 PE=1 SV=1//3.46621e-141
Bra028570	93.7665	646.265	-2.785	5.46e-10	4.89e-08	sp|Q8LAY8|P2C69_ARATH Probable protein phosphatase 2C 69 OS=Arabidopsis thaliana GN=At5g10740 PE=2 SV=1//0
Bra028572	3.93012	407.836	-6.6973	8.96e-29	9.53e-26	sp|Q9FVR6|Y1222_ARATH Uncharacterized protein At1g32220, chloroplastic OS=Arabidopsis thaliana GN=At1g32220 PE=2 SV=1//1.67866e-47
Bra028582	27.4773	0	Inf	3.4e-06	0.00014171	-//-
Bra028596	43.2249	6.49148	2.7352	0.00042777	0.0090655	sp|Q9LX12|INO3_ARATH Probable inositol 3-phosphate synthase isozyme 3 OS=Arabidopsis thaliana GN=IPS3 PE=1 SV=1//0
Bra028609	246.668	1.99301	6.9515	7.17e-20	2.63e-17	sp|O48890|NRPB4_ARATH DNA-directed RNA polymerase II subunit 4 OS=Arabidopsis thaliana GN=NRPB4 PE=1 SV=1//6.89346e-95
Bra028643	721.362	281.309	1.3586	0.0011003	0.01936	sp|Q94AQ6|SIR4_ARATH NAD-dependent protein deacylase SRT2 OS=Arabidopsis thaliana GN=SRT2 PE=2 SV=1//0
Bra028644	119.346	0	Inf	6.28e-17	1.49e-14	-//-
Bra028648	2981.76	496.201	2.5872	1.17e-09	9.81e-08	sp|Q9C5A9|ATPBO_ARATH ATP synthase subunit beta-3, mitochondrial OS=Arabidopsis thaliana GN=At5g08680 PE=2 SV=1//0
Bra028682	219.242	65.9801	1.7324	0.0022467	0.034009	sp|Q9SND9|Y3028_ARATH Uncharacterized acetyltransferase At3g50280 OS=Arabidopsis thaliana GN=At3g50280 PE=3 SV=1//3.63899e-58
Bra028706	7.70944	396.537	-5.6847	2.71e-24	1.79e-21	sp|Q39112|GAOX3_ARATH Gibberellin 20 oxidase 3 OS=Arabidopsis thaliana GN=GA20OX3 PE=2 SV=1//0
Bra028708	39.4069	134.49	-1.771	0.00045662	0.0095601	sp|P49204|RS42_ARATH 40S ribosomal protein S4-2 OS=Arabidopsis thaliana GN=RPS4B PE=2 SV=4//6.97472e-173
Bra028721	0.296215	39.1038	-7.0445	2.36e-09	1.9e-07	sp|Q9FG35|TBR_ARATH Protein trichome birefringence OS=Arabidopsis thaliana GN=TBR PE=1 SV=1//0
Bra028741	6.23192	35.6028	-2.5142	0.00085738	0.015846	sp|Q39067|CCB12_ARATH Cyclin-B1-2 OS=Arabidopsis thaliana GN=CYCB1-2 PE=1 SV=2//0
Bra028747	29.609	4.75924	2.6372	0.0011627	0.020241	-//-
Bra028794	34.798	7.4717	2.2195	0.0034001	0.046609	sp|Q9FYE1|MCA9_ARATH Metacaspase-9 OS=Arabidopsis thaliana GN=AMC9 PE=1 SV=1//0
Bra028808	10.6972	0	Inf	0.0026842	0.03899	-//-
Bra028821	21.8669	0	Inf	0.0011027	0.019391	sp|Q0WWQ1|ATG3_ARATH Autophagy-related protein 3 OS=Arabidopsis thaliana GN=ATG3 PE=1 SV=2//3.47577e-24
Bra028833	864.57	57.6324	3.907	5.03e-17	1.23e-14	-//-
Bra028853	0	11.0314	#NAME?	0.00084287	0.015697	-//-
Bra028860	10.3648	0	Inf	0.0014671	0.024295	sp|Q9LYZ7|UPL4_ARATH E3 ubiquitin-protein ligase UPL4 OS=Arabidopsis thaliana GN=UPL4 PE=3 SV=1//0
Bra028902	41.4858	0.376468	6.7839	1.14e-09	9.66e-08	sp|Q9FLE8|Y5986_ARATH Uncharacterized protein At5g39865 OS=Arabidopsis thaliana GN=At5g39865 PE=2 SV=1//3.16945e-21
Bra028904	9.16759	40.7661	-2.1528	0.0027735	0.040034	sp|Q9UT28|NNT1_SCHPO Protein N-methyltransferase nnt1 OS=Schizosaccharomyces pombe (strain 972 / ATCC 24843) GN=nnt1 PE=3 SV=1//2.14438e-09
Bra028910	623.567	181.15	1.7834	4.33e-05	0.0013429	sp|Q9LZX1|LOR15_ARATH Protein LURP-one-related 15 OS=Arabidopsis thaliana GN=At5g01750 PE=1 SV=1//1.93067e-130
Bra028924	4357.79	67.0452	6.0223	4.23e-20	1.57e-17	sp|P55737|HS902_ARATH Heat shock protein 90-2 OS=Arabidopsis thaliana GN=HSP90-2 PE=1 SV=1//0
Bra028948	1121.76	421.114	1.4135	0.0025802	0.037935	sp|P55737|HS902_ARATH Heat shock protein 90-2 OS=Arabidopsis thaliana GN=HSP90-2 PE=1 SV=1//0
Bra028951	148.449	409.411	-1.4636	0.0019118	0.030087	-//-
Bra028966	77.4218	253.661	-1.7121	0.0001709	0.0042893	-//-
Bra029001	772.354	81.8389	3.2384	3.4e-13	4.89e-11	sp|P41568|SUI11_ARATH Protein translation factor SUI1 homolog 1 OS=Arabidopsis thaliana GN=At4g27130 PE=1 SV=2//3.28642e-57
Bra029005	198.866	65.1404	1.6102	0.00052383	0.010662	sp|Q9M5A9|GPT1_ARATH Glucose-6-phosphate/phosphate translocator 1, chloroplastic OS=Arabidopsis thaliana GN=GPT1 PE=2 SV=1//0
Bra029012	19.9054	67.7944	-1.768	0.0016723	0.027067	sp|Q94B77|FH5_ARATH Formin-like protein 5 OS=Arabidopsis thaliana GN=FH5 PE=2 SV=2//1.18005e-63
Bra029014	10.8815	135.514	-3.6385	5.18e-11	5.62e-09	sp|Q9FNF8|P4KG3_ARATH Phosphatidylinositol 4-kinase gamma 3 OS=Arabidopsis thaliana GN=PI4KG3 PE=2 SV=1//6.7365e-68
Bra029024	0	132.695	#NAME?	1.45e-22	7.6e-20	-//-
Bra029025	4.15755	290.567	-6.127	8.69e-22	3.82e-19	sp|Q9LSQ5|FQR1_ARATH NAD(P)H dehydrogenase (quinone) FQR1 OS=Arabidopsis thaliana GN=FQR1 PE=1 SV=1//1.73045e-129
Bra029042	0	8.86691	#NAME?	0.0034988	0.047645	-//-
Bra029060	33.5954	3.18324	3.3997	0.0016759	0.027113	sp|Q6DBN6|FDL6_ARATH F-box/FBD/LRR-repeat protein At1g51370 OS=Arabidopsis thaliana GN=At1g51370 PE=2 SV=1//4.96759e-136
Bra029080	0	11.7987	#NAME?	0.00059807	0.011966	sp|O22467|MSI1_ARATH Histone-binding protein MSI1 OS=Arabidopsis thaliana GN=MSI1 PE=1 SV=1//7.24451e-48
Bra029099	517.13	6310.9	-3.6092	2.99e-16	6.38e-14	sp|C5CN82|RUTD_VARPS Putative aminoacrylate hydrolase RutD OS=Variovorax paradoxus (strain S110) GN=rutD PE=3 SV=1//1.4677e-11
Bra029107	328.452	24.6778	3.7344	5.87e-14	9.21e-12	-//-
Bra029121	5.39795	285.824	-5.7266	2.3e-22	1.12e-19	sp|Q04980|LTI65_ARATH Low-temperature-induced 65 kDa protein OS=Arabidopsis thaliana GN=LTI65 PE=2 SV=2//7.63702e-169
Bra029146	535.846	3.97784	7.0737	2.46e-32	3.53e-29	sp|P92966|SRS41_ARATH Serine/arginine-rich splicing factor RS41 OS=Arabidopsis thaliana GN=RS41 PE=1 SV=2//8.70699e-129
Bra029168	365.243	1102.3	-1.5936	9.07e-05	0.0025096	sp|F4KDA6|LPA2_ARATH Protein LOW PSII ACCUMULATION 2, chloroplastic OS=Arabidopsis thaliana GN=LPA2 PE=1 SV=1//2.41663e-64
Bra029212	790.256	328.98	1.2643	0.0035313	0.047929	sp|Q9FFQ5|FLS3_ARATH Flavonol synthase 3 OS=Arabidopsis thaliana GN=FLS3 PE=2 SV=1//3.98855e-151
Bra029231	217.319	1.95135	6.7992	1.41e-06	6.46e-05	-//-
Bra029252	48.5085	4.02657	3.5906	0.0012354	0.021181	sp|P42746|UBC3_ARATH Ubiquitin-conjugating enzyme E2 3 OS=Arabidopsis thaliana GN=UBC3 PE=2 SV=1//4.71683e-103
Bra029274	38.0898	136.575	-1.8422	0.00027573	0.0063497	-//-
Bra029298	51.8153	3.4522	3.9078	9.34e-07	4.44e-05	-//-
Bra029325	169.595	34.104	2.3141	3.44e-06	0.00014333	sp|B5FZA8|LYRM4_TAEGU LYR motif-containing protein 4 OS=Taeniopygia guttata GN=LYRM4 PE=3 SV=1//1.92834e-12
Bra029350	175.983	1394.83	-2.9866	1.27e-06	5.91e-05	sp|O64399|MYB34_ARATH Transcription factor MYB34 OS=Arabidopsis thaliana GN=MYB34 PE=1 SV=1//1.20521e-143
Bra029354	49.9832	738.277	-3.8846	6.75e-14	1.03e-11	sp|Q9LEZ3|BIM1_ARATH Transcription factor BIM1 OS=Arabidopsis thaliana GN=BIM1 PE=1 SV=2//7.63527e-110
Bra029355	933.277	2191.77	-1.2317	0.0015341	0.025155	sp|Q9FG67|MAM1_ARATH Methylthioalkylmalate synthase 1, chloroplastic OS=Arabidopsis thaliana GN=MAM1 PE=1 SV=1//0
Bra029377	28.1085	98.2493	-1.8054	0.00078889	0.014915	sp|Q42396|CDPKC_ARATH Calcium-dependent protein kinase 12 OS=Arabidopsis thaliana GN=CPK12 PE=1 SV=1//0
Bra029379	1237.47	3156.99	-1.3512	0.00078638	0.014893	sp|Q9LT02|PDR2_ARATH Probable manganese-transporting ATPase PDR2 OS=Arabidopsis thaliana GN=PDR2 PE=1 SV=1//0
Bra029385	0	42.5002	#NAME?	6.05e-11	6.52e-09	-//-
Bra029392	26.1188	3162.18	-6.9197	9.44e-40	2.59e-36	sp|O65404|ERG11_ARATH Squalene epoxidase 5 OS=Arabidopsis thaliana GN=SQE5 PE=2 SV=2//0
Bra029396	122.25	28.5482	2.0984	4.68e-05	0.0014393	sp|O81223|CNBL4_ARATH Calcineurin B-like protein 4 OS=Arabidopsis thaliana GN=CBL4 PE=1 SV=3//1.92332e-127
Bra029405	28.9812	114.957	-1.9879	0.0001705	0.0042824	sp|Q8W3K0|DRL9_ARATH Probable disease resistance protein At1g58602 OS=Arabidopsis thaliana GN=At1g58602 PE=2 SV=1//0
Bra029434	118.816	483.54	-2.0249	0.00018856	0.0046933	sp|F4JPW1|BASS5_ARATH Probable sodium/metabolite cotransporter BASS5, chloroplastic OS=Arabidopsis thaliana GN=BASS5 PE=2 SV=1//0
Bra029445	312.86	35.1927	3.1522	1.05e-09	8.92e-08	sp|O64637|C76C2_ARATH Cytochrome P450 76C2 OS=Arabidopsis thaliana GN=CYP76C2 PE=2 SV=1//4.26739e-111
Bra029497	0.351754	20.4545	-5.8617	1.83e-05	0.00063819	-//-
Bra029505	438.997	163.307	1.4266	0.0010656	0.0189	sp|P92979|APR1_ARATH 5&apos;-adenylylsulfate reductase 1, chloroplastic OS=Arabidopsis thaliana GN=APR1 PE=1 SV=2//0
Bra029515	191.86	2724.56	-3.8279	1.63e-07	9.41e-06	sp|Q9M0Z9|EDL15_ARATH Sugar transporter ERD6-like 15 OS=Arabidopsis thaliana GN=At4g04760 PE=3 SV=2//0
Bra029539	58.7516	16.6911	1.8155	0.0020174	0.031389	sp|Q9S9U1|LRK71_ARATH L-type lectin-domain containing receptor kinase VII.1 OS=Arabidopsis thaliana GN=LECRK71 PE=2 SV=1//0
Bra029564	33.0498	105.694	-1.6772	0.00097346	0.017549	sp|F4JGP4|ATK5_ARATH Kinesin-5 OS=Arabidopsis thaliana GN=ATK5 PE=2 SV=1//0
Bra029619	49.6333	0.356194	7.1225	5.25e-11	5.67e-09	sp|Q96328|SAC8_ARATH Phosphoinositide phosphatase SAC8 OS=Arabidopsis thaliana GN=SAC8 PE=2 SV=1//6.67367e-19
Bra029653	18.8968	91.5389	-2.2762	6.72e-05	0.0019435	sp|Q8VZ52|ATG10_ARATH Ubiquitin-like-conjugating enzyme ATG10 OS=Arabidopsis thaliana GN=ATG10 PE=1 SV=1//4.53431e-97
Bra029718	26.8381	201.669	-2.9096	1.23e-08	8.71e-07	sp|Q9LU49|FK123_ARATH F-box/kelch-repeat protein At5g51250 OS=Arabidopsis thaliana GN=At5g51250 PE=2 SV=1//1.01653e-74
Bra029736	480.459	29.5723	4.0221	0.00058955	0.011825	sp|Q9SR96|DNJ63_ARATH DnaJ protein ERDJ3A OS=Arabidopsis thaliana GN=ERDJ3A PE=1 SV=1//3.81118e-37
Bra029761	436.234	123.559	1.8199	4.76e-05	0.001461	sp|Q0V4C4|FES1_PHANO Hsp70 nucleotide exchange factor FES1 OS=Phaeosphaeria nodorum (strain SN15 / ATCC MYA-4574 / FGSC 10173) GN=FES1 PE=3 SV=1//1.23997e-13
Bra029769	571.958	1967.92	-1.7827	0.0013864	0.023239	-//-
Bra029782	167.326	4.50553	5.2148	0.0031839	0.044423	sp|Q9SF37|MCM8_ARATH Probable DNA helicase MCM8 OS=Arabidopsis thaliana GN=MCM8 PE=2 SV=2//0
Bra029790	11.8327	153.536	-3.6977	3e-11	3.41e-09	sp|Q84LG4|COPZ2_ARATH Coatomer subunit zeta-2 OS=Arabidopsis thaliana GN=At3g09800 PE=2 SV=1//7.22002e-95
Bra029796	2146.98	848.207	1.3398	0.00086708	0.015972	sp|Q7PYU6|ZGPAT_ANOGA Zinc finger CCCH-type with G patch domain-containing protein OS=Anopheles gambiae GN=AGAP002111 PE=3 SV=4//5.88175e-09
Bra029832	0.944184	153.885	-7.3486	2.7e-21	1.11e-18	sp|O27555|ARSA_METTH Putative arsenical pump-driving ATPase OS=Methanothermobacter thermautotrophicus (strain ATCC 29096 / DSM 1053 / JCM 10044 / NBRC 100330 / Delta H) GN=MTH_1511 PE=1 SV=1//2.10233e-51
Bra029835	114.808	14.6268	2.9725	6.44e-08	4e-06	sp|Q9CAE4|U1131_ARATH U11/U12 small nuclear ribonucleoprotein 31 kDa protein OS=Arabidopsis thaliana GN=SNRNP31 PE=2 SV=1//1.23005e-84
Bra029838	2.98238	28.0824	-3.2351	0.00029202	0.0066368	sp|Q9LM63|FDL5_ARATH Putative F-box/FBD/LRR-repeat protein At1g22000 OS=Arabidopsis thaliana GN=At1g22000 PE=3 SV=1//3.2511e-62
Bra029842	1263.17	474.81	1.4116	0.00051608	0.010524	sp|Q9SQX6|SCP7_ARATH Serine carboxypeptidase-like 7 OS=Arabidopsis thaliana GN=SCPL7 PE=2 SV=1//0
Bra029846	46.9471	139.251	-1.5686	0.0011303	0.019801	sp|P29503|NEUR_DROME Protein neuralized OS=Drosophila melanogaster GN=neur PE=1 SV=2//1.19161e-09
Bra029847	3675.81	100.346	5.195	1.29e-27	1.11e-24	sp|Q941Q2|HBL2_BRANA Non-symbiotic hemoglobin 2 OS=Brassica napus GN=HB2 PE=3 SV=1//1.05006e-111
Bra029860	8.61218	36.2604	-2.0739	0.0034062	0.046673	sp|Q9M670|RTM2_ARATH Protein RESTRICTED TEV MOVEMENT 2 OS=Arabidopsis thaliana GN=RTM2 PE=2 SV=1//2.10954e-14
Bra029936	394.874	1.67737	7.8791	3.53e-16	7.36e-14	sp|Q9M3B6|PKP4_ARATH Plastidial pyruvate kinase 4, chloroplastic OS=Arabidopsis thaliana GN=PKP4 PE=2 SV=1//0
Bra029980	79.662	13.8616	2.5228	6.91e-05	0.0019966	-//-
Bra030032	43.3221	7.14899	2.5993	0.0002396	0.0056641	sp|O04067|AGL9_SINAL Agamous-like MADS-box protein AGL9 homolog OS=Sinapis alba GN=AGL9 PE=2 SV=1//1.55905e-179
Bra030033	40.136	9.82091	2.031	0.0030959	0.043506	-//-
Bra030045	70.0419	202.575	-1.5322	0.0019492	0.030545	sp|Q9FZJ3|FBK16_ARATH Putative F-box/kelch-repeat protein At1g27420 OS=Arabidopsis thaliana GN=At1g27420 PE=4 SV=2//8.2128e-156
Bra030050	25.1843	0	Inf	2.92e-07	1.59e-05	-//-
Bra030051	30.4377	0	Inf	2.34e-08	1.57e-06	sp|Q9FZJ1|IRX10_ARATH Probable beta-1,4-xylosyltransferase IRX10 OS=Arabidopsis thaliana GN=IRX10 PE=2 SV=1//0
Bra030075	1556.92	174.907	3.154	6.56e-13	9.17e-11	sp|Q9FZ89|Y1815_ARATH UPF0426 protein At1g28150, chloroplastic OS=Arabidopsis thaliana GN=At1g28150 PE=2 SV=1//2.44111e-50
Bra030104	130.823	11.752	3.4766	9.58e-10	8.22e-08	-//-
Bra030106	235.415	2019.35	-3.1006	2.21e-05	0.00075137	sp|Q9FXJ1|GDL6_ARATH GDSL esterase/lipase At1g28570 OS=Arabidopsis thaliana GN=At1g28570 PE=2 SV=1//2.22464e-171
Bra030110	1.99945	18.8318	-3.2355	0.0018039	0.028773	sp|P0C8Z7|GDL91_ARATH GDSL esterase/lipase At1g28640 OS=Arabidopsis thaliana GN=At1g28640 PE=3 SV=1//9.14636e-36
Bra030132	28.0301	0	Inf	7.8e-05	0.0022027	-//-
Bra030167	27.1413	1.71903	3.9808	0.00057198	0.011528	sp|Q9ASQ6|Y1972_ARATH Probable LRR receptor-like serine/threonine-protein kinase At1g29720 OS=Arabidopsis thaliana GN=RFK1 PE=2 SV=3//0
Bra030177	48.1569	0.376468	6.9991	0.0015011	0.024703	sp|P56812|PDCD5_MOUSE Programmed cell death protein 5 OS=Mus musculus GN=Pdcd5 PE=1 SV=3//3.57267e-26
Bra030185	110.576	4.75924	4.5382	5.55e-10	4.96e-08	sp|Q9SY20|FB20_ARATH F-box protein At1g30790 OS=Arabidopsis thaliana GN=At1g30790 PE=2 SV=2//8.92863e-120
Bra030202	149.81	690.877	-2.2053	1.25e-05	0.00045853	-//-
Bra030238	445.219	150.916	1.5608	0.0001609	0.0040882	sp|P46668|ATHB6_ARATH Homeobox-leucine zipper protein ATHB-6 OS=Arabidopsis thaliana GN=ATHB-6 PE=1 SV=1//1.60831e-130
Bra030240	547.641	1.19841	8.836	1.02e-10	1.06e-08	-//-
Bra030260	1.25009	81.6633	-6.0296	3.81e-12	4.74e-10	-//-
Bra030285	33.3407	231.547	-2.7959	1.21e-08	8.65e-07	sp|Q9SIJ5|RADL2_ARATH Protein RADIALIS-like 2 OS=Arabidopsis thaliana GN=RL2 PE=2 SV=1//9.57221e-41
Bra030334	32.9132	0	Inf	5.98e-09	4.51e-07	sp|Q9GZR2|REXO4_HUMAN RNA exonuclease 4 OS=Homo sapiens GN=REXO4 PE=1 SV=2//5.27345e-25
Bra030358	2.94008	1057.18	-8.4901	1.14e-07	6.73e-06	sp|Q9FIC8|GL116_ARATH Germin-like protein subfamily 1 member 16 OS=Arabidopsis thaliana GN=At5g39130 PE=2 SV=1//9.08981e-137
Bra030370	136.459	1.63682	6.3814	0.00017154	0.0042987	sp|O95372|LYPA2_HUMAN Acyl-protein thioesterase 2 OS=Homo sapiens GN=LYPLA2 PE=1 SV=1//4.70638e-30
Bra030379	88.7932	1.53433	5.8548	1.11e-13	1.66e-11	sp|O60921|HUS1_HUMAN Checkpoint protein HUS1 OS=Homo sapiens GN=HUS1 PE=1 SV=1//8.4847e-06
Bra030394	6.41532	139.381	-4.4414	1.53e-13	2.26e-11	sp|Q8VYN6|PFKA5_ARATH ATP-dependent 6-phosphofructokinase 5, chloroplastic OS=Arabidopsis thaliana GN=PFK5 PE=1 SV=1//0
Bra030431	1195.95	420.674	1.5074	0.00025588	0.0059718	sp|Q96253|ATP5E_ARATH ATP synthase subunit epsilon, mitochondrial OS=Arabidopsis thaliana GN=At1g51650 PE=1 SV=3//1.1691e-29
Bra030501	259.489	30.4063	3.0932	4e-10	3.74e-08	sp|Q8GWR0|COX11_ARATH Cytochrome c oxidase assembly protein COX11, mitochondrial OS=Arabidopsis thaliana GN=COX11 PE=2 SV=1//2.5694e-161
Bra030515	11.406	178.996	-3.9721	1.17e-12	1.58e-10	sp|P42760|GSTF6_ARATH Glutathione S-transferase F6 OS=Arabidopsis thaliana GN=GSTF6 PE=2 SV=2//1.49882e-117
Bra030530	373.215	26.9947	3.7893	1.83e-14	3.06e-12	sp|A2BIJ3|BSDC1_DANRE BSD domain-containing protein 1 OS=Danio rerio GN=bsdc1 PE=1 SV=1//1.02771e-17
Bra030550	14.8177	3310.89	-7.8037	2.03e-21	8.58e-19	sp|Q9ZWB4|3AT1_ARATH Coumaroyl-CoA:anthocyanidin 3-O-glucoside-6&apos;&apos;-O-coumaroyltransferase 1 OS=Arabidopsis thaliana GN=3AT1 PE=1 SV=1//0
Bra030581	40.3062	5.22498	2.9475	9.34e-05	0.0025701	-//-
Bra030586	368.5	118.004	1.6428	0.0008729	0.016052	sp|Q8LF48|THIK1_ARATH 3-ketoacyl-CoA thiolase 1, peroxisomal OS=Arabidopsis thaliana GN=KAT1 PE=2 SV=2//0
Bra030593	9.04154	43.4125	-2.2635	0.00089753	0.01645	sp|Q8W4N3|UBP2_ARATH Ubiquitin carboxyl-terminal hydrolase 2 OS=Arabidopsis thaliana GN=UBP2 PE=1 SV=2//1.02323e-76
Bra030596	147.245	1.77985	6.3703	5.11e-18	1.44e-15	sp|Q9C9L5|WAKLH_ARATH Wall-associated receptor kinase-like 9 OS=Arabidopsis thaliana GN=WAKL9 PE=2 SV=1//0
Bra030597	218.48	38.1948	2.5161	2.86e-07	1.56e-05	sp|Q5RF97|BCD1_PONAB Box C/D snoRNA protein 1 OS=Pongo abelii GN=ZNHIT6 PE=2 SV=1//3.09835e-21
Bra030599	71.2702	23.3183	1.6118	0.0032689	0.045319	-//-
Bra030621	151.081	18.3208	3.0438	5.81e-09	4.4e-07	sp|Q9SYL0|BT3_ARATH BTB/POZ and TAZ domain-containing protein 3 OS=Arabidopsis thaliana GN=BT3 PE=1 SV=2//1.15374e-165
Bra030631	1.5463	21.6599	-3.8081	0.00035034	0.0076864	sp|Q620W3|EFR3_CAEBR Protein EFR3 homolog OS=Caenorhabditis briggsae GN=CBG02625 PE=3 SV=1//2.50221e-14
Bra030653	2099.55	827.407	1.3434	0.0011123	0.019528	sp|Q689D6|RPD1_ARATH Protein ROOT PRIMORDIUM DEFECTIVE 1 OS=Arabidopsis thaliana GN=RPD1 PE=1 SV=1//3.60512e-11
Bra030656	48.2898	175.531	-1.8619	0.00012432	0.0032854	sp|Q9SHJ8|HIBC8_ARATH 3-hydroxyisobutyryl-CoA hydrolase-like protein 5 OS=Arabidopsis thaliana GN=At1g06550 PE=1 SV=2//9.02904e-177
Bra030675	61.6733	260.205	-2.0769	6.61e-06	0.00025849	sp|Q9LMK7|RBP1A_ARATH Ran-binding protein 1 homolog a OS=Arabidopsis thaliana GN=RANBP1A PE=1 SV=1//5.30702e-103
Bra030690	0.296215	21.6399	-6.1909	1.16e-05	0.00043066	sp|Q9M0U9|SKI19_ARATH F-box protein SKIP19 OS=Arabidopsis thaliana GN=SKIP19 PE=1 SV=1//4.7878e-96
Bra030692	22.0503	1000.67	-5.504	0.0031989	0.044573	sp|Q9ZQR3|Y2451_ARATH Leucine-rich repeat receptor-like serine/threonine-protein kinase At2g14510 OS=Arabidopsis thaliana GN=At2g14510 PE=2 SV=1//0
Bra030697	55.2313	371.968	-2.7516	7.02e-07	3.45e-05	sp|Q00332|RS15A_BRANA 40S ribosomal protein S15a OS=Brassica napus GN=RPS15A PE=2 SV=3//7.0453e-91
Bra030704	52.2418	0.273981	7.575	2.13e-11	2.5e-09	sp|P0CG89|H4_SOYBN Histone H4 OS=Glycine max PE=3 SV=1//6.82298e-49
Bra030719	132.333	1.28062	6.6912	1.25e-16	2.83e-14	sp|F4HW02|GAT1_ARATH GABA transporter 1 OS=Arabidopsis thaliana GN=GAT1 PE=1 SV=1//0
Bra030740	115.54	22.3297	2.3714	6.88e-06	0.0002674	sp|Q9M4B5|PFD4_ARATH Probable prefoldin subunit 4 OS=Arabidopsis thaliana GN=AIP3 PE=1 SV=3//7.32369e-61
Bra030742	219.475	12.3883	4.147	0.0028783	0.041115	sp|F4HXQ7|MYOB1_ARATH Myosin-binding protein 1 OS=Arabidopsis thaliana GN=MYOB1 PE=1 SV=1//1.58368e-72
Bra030745	466.541	2.64346	7.4634	5.06e-32	6.41e-29	sp|Q9S9K7|H2AXB_ARATH Probable histone H2AXb OS=Arabidopsis thaliana GN=At1g54690 PE=1 SV=1//6.17263e-67
Bra030755	2859.55	909.609	1.6525	3.44e-05	0.0010919	sp|A0JJX5|SYT4_ARATH Synaptotagmin-4 OS=Arabidopsis thaliana GN=SYT4 PE=2 SV=1//8.09253e-06
Bra030756	5372.42	1918.11	1.4859	0.00027022	0.0062578	sp|Q8L770|CLPR3_ARATH ATP-dependent Clp protease proteolytic subunit-related protein 3, chloroplastic OS=Arabidopsis thaliana GN=CLPR3 PE=1 SV=1//0
Bra030763	2423.34	8042.88	-1.7307	0.002261	0.034116	sp|Q38858|CALR2_ARATH Calreticulin-2 OS=Arabidopsis thaliana GN=CRT2 PE=1 SV=3//0
Bra030765	101.409	360.994	-1.8318	0.00066113	0.012984	sp|O80480|IMPA4_ARATH Importin subunit alpha-4 OS=Arabidopsis thaliana GN=IMPA4 PE=1 SV=1//3.17232e-14
Bra030777	134.276	329.762	-1.2962	0.0036733	0.049166	sp|O80526|ACLA3_ARATH ATP-citrate synthase alpha chain protein 3 OS=Arabidopsis thaliana GN=ACLA-3 PE=2 SV=1//0
Bra030778	1.30563	400.475	-8.2608	8.1e-22	3.61e-19	sp|O82484|DRL23_ARATH Putative disease resistance protein At4g10780 OS=Arabidopsis thaliana GN=At4g10780 PE=3 SV=1//0
Bra030796	73.5736	3116.23	-5.4045	2.49e-05	0.00083284	sp|Q766C3|NEP1_NEPGR Aspartic proteinase nepenthesin-1 OS=Nepenthes gracilis GN=nep1 PE=1 SV=1//1.41816e-46
Bra030806	40.2744	9.16934	2.135	0.0026291	0.038439	sp|Q8GY96|PGM_ARATH Phosphoglycerate mutase-like protein OS=Arabidopsis thaliana GN=PGM PE=2 SV=1//3.19745e-59
Bra030854	80.6457	220.199	-1.4491	0.0018231	0.029013	sp|P0CH30|RING1_GOSHI E3 ubiquitin-protein ligase RING1 OS=Gossypium hirsutum GN=RING1 PE=1 SV=1//2.02882e-42
Bra030883	85.2036	16.0931	2.4045	3.46e-05	0.0010955	-//-
Bra030888	589.06	131.653	2.1617	7.99e-07	3.87e-05	sp|Q9C723|NADE_ARATH Glutamine-dependent NAD(+) synthetase OS=Arabidopsis thaliana GN=At1g55090 PE=2 SV=1//0
Bra030910	330.341	19.7099	4.067	2.76e-09	2.21e-07	sp|Q9SYG1|HS174_ARATH 17.4 kDa class III heat shock protein OS=Arabidopsis thaliana GN=HSP17.4B PE=2 SV=1//8.42293e-79
Bra030919	927.632	270.329	1.7788	2.88e-05	0.00093903	sp|Q9SSA8|RA212_ARATH Ethylene-responsive transcription factor RAP2-12 OS=Arabidopsis thaliana GN=RAP2-12 PE=1 SV=1//8.25829e-112
Bra030921	349.523	111.268	1.6513	0.00019682	0.004835	sp|O81149|PSA5A_ARATH Proteasome subunit alpha type-5-A OS=Arabidopsis thaliana GN=PAE1 PE=1 SV=1//9.84322e-174
Bra030940	42.2218	9.23947	2.1921	0.001897	0.029883	sp|Q5UPH8|YR106_MIMIV Uncharacterized protein R106 OS=Acanthamoeba polyphaga mimivirus GN=MIMI_R106 PE=4 SV=1//1.03058e-10
Bra030957	82.1589	0	Inf	1.73e-07	9.85e-06	sp|O80340|ERF78_ARATH Ethylene-responsive transcription factor 4 OS=Arabidopsis thaliana GN=ERF4 PE=1 SV=1//1.14969e-48
Bra030969	77.7745	432.063	-2.4739	0.0019689	0.030764	-//-
Bra030983	109.26	1.00664	6.7621	0.0012253	0.021042	sp|Q8RW97|SAC5_ARATH Phosphoinositide phosphatase SAC5 OS=Arabidopsis thaliana GN=SAC5 PE=2 SV=1//1.34253e-141
Bra030996	34.6754	0	Inf	2.94e-09	2.32e-07	sp|Q9LNP6|NFYA8_ARATH Nuclear transcription factor Y subunit A-8 OS=Arabidopsis thaliana GN=NFYA8 PE=2 SV=2//3.96387e-65
Bra030997	246.019	63.3763	1.9568	9.78e-06	0.00036791	sp|O82500|Y4117_ARATH Putative disease resistance protein At4g11170 OS=Arabidopsis thaliana GN=At4g11170 PE=2 SV=1//1.22968e-52
Bra031018	1129.46	470.851	1.2623	0.0019213	0.030186	sp|Q9LDY5|FK172_ARATH Peptidyl-prolyl cis-trans isomerase FKBP17-2, chloroplastic OS=Arabidopsis thaliana GN=FKBP17-2 PE=1 SV=1//6.01543e-107
Bra031038	449.529	164.755	1.4481	0.00086392	0.015931	sp|Q17RB8|LONF1_HUMAN LON peptidase N-terminal domain and RING finger protein 1 OS=Homo sapiens GN=LONRF1 PE=1 SV=2//7.2132e-36
Bra031074	195.147	12.9696	3.9114	0.00011423	0.0030603	sp|P28493|PR5_ARATH Pathogenesis-related protein 5 OS=Arabidopsis thaliana GN=At1g75040 PE=1 SV=1//2.87319e-104
Bra031094	132.957	1.00664	7.0453	1.96e-19	6.81e-17	sp|Q9SLL7|RL311_ARATH 60S ribosomal protein L31-1 OS=Arabidopsis thaliana GN=RPL31A PE=3 SV=1//1.52323e-63
Bra031109	108.97	1.74637	5.9634	0.0004144	0.0088047	sp|B6IRQ7|RL4_RHOCS 50S ribosomal protein L4 OS=Rhodospirillum centenum (strain ATCC 51521 / SW) GN=rplD PE=3 SV=1//7.02282e-58
Bra031123	6.82434	35.9946	-2.399	0.0011634	0.020243	sp|Q2LZZ7|TRC_DROPS Serine/threonine-protein kinase tricorner OS=Drosophila pseudoobscura pseudoobscura GN=trc PE=3 SV=1//4.7375e-143
Bra031125	32.6408	230.942	-2.8228	1.82e-08	1.25e-06	sp|Q93XX8|NOP10_ARATH H/ACA ribonucleoprotein complex subunit 3-like protein OS=Arabidopsis thaliana GN=At2g20490 PE=2 SV=2//1.05104e-37
Bra031129	2424.88	1023.03	1.2451	0.0026722	0.038879	sp|Q9SIV3|GLK1_ARATH Transcription activator GLK1 OS=Arabidopsis thaliana GN=GLK1 PE=1 SV=2//4.99695e-171
Bra031132	128.806	1914.47	-3.8937	1.52e-08	1.07e-06	sp|Q9LVY1|TAT_ARATH Tyrosine aminotransferase OS=Arabidopsis thaliana GN=TAT PE=2 SV=1//0
Bra031134	465.518	104.484	2.1555	7.02e-05	0.002025	sp|Q93YW5|P2C58_ARATH Probable protein phosphatase 2C 58 OS=Arabidopsis thaliana GN=At4g28400 PE=2 SV=1//0
Bra031178	70.0642	3.47861	4.3321	1.86e-09	1.52e-07	sp|Q9SJU8|RT31_ARATH 30S ribosomal protein S31, mitochondrial OS=Arabidopsis thaliana GN=At2g21290 PE=3 SV=1//6.74412e-33
Bra031208	125.757	1445.92	-3.5233	0.00092214	0.016789	sp|Q8VZ49|ADHL4_ARATH Alcohol dehydrogenase-like 4 OS=Arabidopsis thaliana GN=At1g64710 PE=2 SV=1//0
Bra031210	437.441	8.67514	5.6561	1.35e-08	9.52e-07	sp|P49310|GRP1_SINAL Glycine-rich RNA-binding protein GRP1A OS=Sinapis alba PE=2 SV=1//5.42234e-53
Bra031216	23.429	230.17	-3.2963	1.45e-10	1.46e-08	sp|Q9SJ25|CADH2_ARATH Cinnamyl alcohol dehydrogenase 2 OS=Arabidopsis thaliana GN=CAD2 PE=1 SV=1//0
Bra031217	292.43	9.03133	5.017	3.04e-05	0.00098273	sp|Q9SJ23|EC13_ARATH Egg cell-secreted protein 1.3 OS=Arabidopsis thaliana GN=EC1.3 PE=2 SV=1//4.75463e-68
Bra031266	216.248	624.71	-1.5305	0.00030479	0.0068835	sp|Q9S725|4CL2_ARATH 4-coumarate--CoA ligase 2 OS=Arabidopsis thaliana GN=4CL2 PE=1 SV=2//0
Bra031314	210.691	17.5381	3.5866	9.11e-12	1.11e-09	sp|Q9LSX7|PEX22_ARATH Peroxisome biogenesis protein 22 OS=Arabidopsis thaliana GN=PEX22 PE=1 SV=1//3.40815e-143
Bra031391	199.774	20.408	3.2912	1.89e-10	1.86e-08	sp|Q9S7L9|CX6B1_ARATH Cytochrome c oxidase subunit 6b-1 OS=Arabidopsis thaliana GN=COX6B-1 PE=1 SV=1//8.87945e-53
Bra031424	66.5033	3.20463	4.3752	1.55e-09	1.28e-07	-//-
Bra031428	286.955	64.4944	2.1536	2.08e-06	9.19e-05	sp|Q9FEF8|MD36B_ARATH Probable mediator of RNA polymerase II transcription subunit 36b OS=Arabidopsis thaliana GN=MED36B PE=1 SV=1//2.50274e-08
Bra031430	39.7427	137.007	-1.7855	0.00041553	0.0088231	sp|P93000|GL23_ARATH Germin-like protein subfamily 2 member 3 OS=Arabidopsis thaliana GN=GLP8 PE=2 SV=1//6.33703e-84
Bra031473	6.27777	86.4361	-3.7833	2.99e-09	2.34e-07	sp|Q94FN2|MOR1_ARATH Protein MOR1 OS=Arabidopsis thaliana GN=MOR1 PE=1 SV=1//3.0613e-22
Bra031484	295.489	36.2756	3.026	6.7e-10	5.9e-08	sp|O22714|PPR86_ARATH Pentatricopeptide repeat-containing protein At1g60770 OS=Arabidopsis thaliana GN=At1g60770 PE=2 SV=1//0
Bra031513	1626.78	722.218	1.1715	0.0034787	0.047444	sp|O80763|NRX1_ARATH Probable nucleoredoxin 1 OS=Arabidopsis thaliana GN=At1g60420 PE=1 SV=1//0
Bra031531	17.8424	60.9797	-1.773	0.0026993	0.039119	sp|P0C7P8|LHWL1_ARATH Transcription factor EMB1444 OS=Arabidopsis thaliana GN=EMB1444 PE=2 SV=1//3.03969e-14
Bra031532	1010.56	185.558	2.4452	1.75e-08	1.21e-06	sp|Q8H1S4|ACCH3_ARATH 1-aminocyclopropane-1-carboxylate oxidase homolog 3 OS=Arabidopsis thaliana GN=At1g06650 PE=2 SV=1//0
Bra031540	1462.4	3821.98	-1.386	0.00080369	0.015126	sp|Q9M9Y9|GRS11_ARATH Monothiol glutaredoxin-S11 OS=Arabidopsis thaliana GN=GRXS11 PE=3 SV=1//1.02436e-63
Bra031544	328.957	113.916	1.5299	0.00031229	0.0070104	sp|Q24K02|IDE_BOVIN Insulin-degrading enzyme OS=Bos taurus GN=IDE PE=2 SV=1//7.20921e-24
Bra031554	25.6754	0.356194	6.1716	0.00027629	0.0063537	-//-
Bra031556	1128.65	491.18	1.2003	0.0028698	0.041043	sp|Q9HVN5|CLPB_PSEAE Chaperone protein ClpB OS=Pseudomonas aeruginosa (strain ATCC 15692 / PAO1 / 1C / PRS 101 / LMG 12228) GN=clpB PE=3 SV=1//7.64268e-14
Bra031568	32.3842	4.71757	2.7792	0.00046468	0.0097041	sp|Q84L09|GONS2_ARATH GDP-mannose transporter GONST2 OS=Arabidopsis thaliana GN=GONST2 PE=2 SV=1//0
Bra031594	1.94391	167.761	-6.4313	3.31e-12	4.17e-10	sp|P0CG89|H4_SOYBN Histone H4 OS=Glycine max PE=3 SV=1//3.58019e-51
Bra031607	204.769	53.3685	1.9399	9.77e-05	0.002668	sp|Q922D4|PP6R3_MOUSE Serine/threonine-protein phosphatase 6 regulatory subunit 3 OS=Mus musculus GN=Ppp6r3 PE=1 SV=1//9.79064e-59
Bra031627	1304.06	465.87	1.485	0.00016283	0.0041213	sp|O04153|CALR3_ARATH Calreticulin-3 OS=Arabidopsis thaliana GN=CRT3 PE=1 SV=2//0
Bra031633	66.4047	180.683	-1.4441	0.0021203	0.03259	-//-
Bra031640	20.9253	83.9143	-2.0037	0.00021858	0.005277	-//-
Bra031644	35.3534	0	Inf	2.17e-09	1.76e-07	-//-
Bra031649	207.632	58.0076	1.8397	5.46e-05	0.0016417	sp|O04036|ERD6_ARATH Sugar transporter ERD6 OS=Arabidopsis thaliana GN=ERD6 PE=1 SV=3//0
Bra031750	13.5782	94.2255	-2.7948	0.0031071	0.043612	-//-
Bra031777	600.092	252.149	1.2509	0.0030378	0.04291	sp|Q9SAA2|CLPP6_ARATH ATP-dependent Clp protease proteolytic subunit 6, chloroplastic OS=Arabidopsis thaliana GN=CLPP6 PE=1 SV=1//9.84217e-168
Bra031786	2.03206	556.643	-8.0977	3.12e-36	5.71e-33	sp|Q8RWT8|SYSM_ARATH Serine--tRNA ligase, chloroplastic/mitochondrial OS=Arabidopsis thaliana GN=OVA7 PE=2 SV=1//0
Bra031787	7.11087	49.6122	-2.8026	0.00046806	0.0097563	sp|Q9NUD9|PIGV_HUMAN GPI mannosyltransferase 2 OS=Homo sapiens GN=PIGV PE=1 SV=1//7.08623e-51
Bra031798	74.308	7.06789	3.3942	1.41e-07	8.2e-06	sp|O65378|ACCO3_ARATH 1-aminocyclopropane-1-carboxylate oxidase 3 OS=Arabidopsis thaliana GN=At1g12010 PE=2 SV=1//0
Bra031810	32.1955	95.0632	-1.562	0.0022071	0.033563	sp|Q7XA87|FOLT1_ARATH Folate transporter 1, chloroplastic OS=Arabidopsis thaliana GN=FOLT1 PE=2 SV=1//0
Bra031811	33.0339	284.24	-3.1051	9.56e-11	9.97e-09	sp|Q9SNY3|GMD1_ARATH GDP-mannose 4,6 dehydratase 1 OS=Arabidopsis thaliana GN=GMD1 PE=1 SV=1//0
Bra031812	232.096	37.5828	2.6266	5.7e-08	3.6e-06	sp|Q6NQL6|LPPE2_ARATH Lipid phosphate phosphatase epsilon 2, chloroplastic OS=Arabidopsis thaliana GN=LPPE2 PE=1 SV=1//4.53527e-100
Bra031828	26.5357	406.6	-3.9376	1.76e-15	3.35e-13	sp|Q9CAD5|YODA_ARATH Mitogen-activated protein kinase kinase kinase YODA OS=Arabidopsis thaliana GN=YDA PE=1 SV=1//2.76417e-35
Bra031836	154.409	14.662	3.3966	6.95e-09	5.18e-07	sp|Q9SA60|PPR6_ARATH Pentatricopeptide repeat-containing protein At1g03100, mitochondrial OS=Arabidopsis thaliana GN=At1g03100 PE=2 SV=1//2.47015e-134
Bra031840	19.9035	1.77985	3.4832	0.00090479	0.016565	-//-
Bra031850	0	76.8243	#NAME?	3e-16	6.38e-14	sp|Q38827|IAA9_ARATH Auxin-responsive protein IAA9 OS=Arabidopsis thaliana GN=IAA9 PE=1 SV=1//7.11642e-139
Bra031869	26.2995	3.75966	2.8064	0.0019661	0.030751	-//-
Bra031881	130.829	0.732663	7.4803	1.04e-15	2.04e-13	sp|Q66GQ6|IP5P5_ARATH Type I inositol polyphosphate 5-phosphatase 5 OS=Arabidopsis thaliana GN=IP5P5 PE=2 SV=1//0
Bra031884	2.61125	69.5631	-4.7355	0.00020241	0.0049498	sp|Q683D7|MAF5_ARATH Protein MADS AFFECTING FLOWERING 5 OS=Arabidopsis thaliana GN=MAF5 PE=2 SV=2//6.74669e-77
Bra031896	114.423	2.81495	5.3451	8.89e-07	4.23e-05	sp|Q9LV90|FLOT3_ARATH Flotillin-like protein 3 OS=Arabidopsis thaliana GN=FLOT3 PE=2 SV=1//0
Bra031907	4.83814	33.9967	-2.8129	0.00038727	0.0083466	sp|Q9Y4F3|MARF1_HUMAN Meiosis arrest female protein 1 OS=Homo sapiens GN=KIAA0430 PE=1 SV=6//9.4071e-07
Bra031937	350.491	59.2995	2.5633	0.0018431	0.02927	sp|P49107|PSAN_ARATH Photosystem I reaction center subunit N, chloroplastic OS=Arabidopsis thaliana GN=PSAN PE=1 SV=2//3.11091e-85
Bra031940	728.81	286.576	1.3466	0.00099195	0.017824	sp|O49623|DPNP2_ARATH SAL2 phosphatase OS=Arabidopsis thaliana GN=SAL2 PE=2 SV=1//0
Bra031942	8.96135	37.0989	-2.0496	0.0035185	0.047823	sp|Q9SS90|RGLG1_ARATH E3 ubiquitin-protein ligase RGLG1 OS=Arabidopsis thaliana GN=RGLG1 PE=1 SV=1//1.10595e-122
Bra031948	0	9.02519	#NAME?	0.0027006	0.039119	-//-
Bra031965	48.5005	133.47	-1.4604	0.0029824	0.042308	sp|Q9SRW7|APK3_ARATH Adenylyl-sulfate kinase 3 OS=Arabidopsis thaliana GN=APK3 PE=1 SV=1//9.05827e-141
Bra031977	9.86851	53.8984	-2.4493	0.00021932	0.0052872	sp|Q8W4K3|CAAT4_ARATH Cationic amino acid transporter 4, vacuolar OS=Arabidopsis thaliana GN=CAT4 PE=2 SV=1//0
Bra031985	81.0443	16.225	2.3205	0.00041161	0.0087646	sp|Q05024|TRI1_YEAST Protein TRI1 OS=Saccharomyces cerevisiae (strain ATCC 204508 / S288c) GN=TRI1 PE=1 SV=1//9.24714e-17
Bra032002	195.544	581.246	-1.5717	0.00038945	0.0083772	sp|Q8LGG8|USPAL_ARATH Universal stress protein A-like protein OS=Arabidopsis thaliana GN=At3g01520 PE=1 SV=2//1.15317e-12
Bra032003	51.8646	6.43753	3.0102	0.0035685	0.048241	sp|Q9M9P4|HDG8_ARATH Homeobox-leucine zipper protein HDG8 OS=Arabidopsis thaliana GN=HDG8 PE=2 SV=2//0
Bra032010	307.128	720.556	-1.2303	0.0029407	0.041843	sp|Q96324|GSTFB_ARATH Glutathione S-transferase F11 OS=Arabidopsis thaliana GN=GSTF11 PE=2 SV=1//1.88419e-115
Bra032022	21.8095	108.459	-2.3141	2.19e-05	0.00074888	sp|Q9M9M4|CSLD3_ARATH Cellulose synthase-like protein D3 OS=Arabidopsis thaliana GN=CSLD3 PE=1 SV=1//0
Bra032024	37.4031	121.547	-1.7003	0.00077876	0.014774	sp|Q9M8T9|MCC1_ARATH Histone acetyltransferase MCC1 OS=Arabidopsis thaliana GN=MCC1 PE=2 SV=1//2.34546e-142
Bra032030	24.7055	0.547961	5.4946	1.92e-05	0.000666	-//-
Bra032036	3.22661	32.0859	-3.3138	0.00010257	0.0027866	sp|Q84X02|FBD7_ARATH FBD-associated F-box protein At2g26860 OS=Arabidopsis thaliana GN=At2g26860 PE=2 SV=2//9.19945e-49
Bra032072	0	14.7457	#NAME?	0.00019795	0.0048573	sp|Q9SHV1|GLR22_ARATH Glutamate receptor 2.2 OS=Arabidopsis thaliana GN=GLR2.2 PE=2 SV=1//0
Bra032079	31.2363	1.4856	4.3941	3.75e-06	0.00015467	sp|Q8GYM4|REM14_ARATH B3 domain-containing protein REM14 OS=Arabidopsis thaliana GN=REM14 PE=2 SV=2//4.4056e-07
Bra032150	8768.74	3151.58	1.4763	0.00011581	0.0030952	sp|Q9FPT1|UBP12_ARATH Ubiquitin carboxyl-terminal hydrolase 12 OS=Arabidopsis thaliana GN=UBP12 PE=1 SV=2//2.80004e-11
Bra032155	70.7157	19.0195	1.8946	0.00055332	0.011204	sp|Q8S8S9|MES1_ARATH Methylesterase 1 OS=Arabidopsis thaliana GN=MES1 PE=1 SV=1//4.71591e-166
Bra032160	80.5416	27.1896	1.5667	0.0018185	0.028963	sp|O80474|MES4_ARATH Methylesterase 4 OS=Arabidopsis thaliana GN=MES4 PE=1 SV=1//4.54315e-140
Bra032299	182.241	23.4484	2.9583	5.75e-05	0.0017199	-//-
Bra032343	1052.67	2979.1	-1.5008	0.00016609	0.0041845	sp|Q00326|MYRO_BRANA Myrosinase OS=Brassica napus PE=2 SV=1//0
Bra032399	25.2001	1.28062	4.2985	4.87e-05	0.0014869	sp|O64584|WAP_ARATH WPP domain-associated protein OS=Arabidopsis thaliana GN=WAP PE=1 SV=2//4.24184e-159
Bra032407	24.7778	179.387	-2.8559	8.51e-08	5.13e-06	sp|O64481|SBT25_ARATH Subtilisin-like protease SBT2.5 OS=Arabidopsis thaliana GN=SBT2.5 PE=2 SV=1//0
Bra032412	64.9624	14.2855	2.1851	0.00075175	0.014345	sp|Q9C5K7|ACCH2_ARATH 1-aminocyclopropane-1-carboxylate oxidase homolog 2 OS=Arabidopsis thaliana GN=At1g06640 PE=2 SV=1//2.34335e-16
Bra032432	482.339	166.352	1.5358	0.00020362	0.0049668	sp|Q5SRX1|TM1L2_MOUSE TOM1-like protein 2 OS=Mus musculus GN=Tom1l2 PE=2 SV=1//9.46487e-09
Bra032441	447.918	1950.29	-2.1224	2.05e-07	1.14e-05	sp|Q96288|BBX24_ARATH B-box zinc finger protein 24 OS=Arabidopsis thaliana GN=BBX24 PE=1 SV=1//1.41632e-132
Bra032444	0	13.9559	#NAME?	0.00012534	0.0033045	sp|Q9LNE7|CML7_ARATH Calmodulin-like protein 7 OS=Arabidopsis thaliana GN=CML7 PE=2 SV=1//3.35082e-07
Bra032480	712.369	280.285	1.3457	0.0014323	0.023838	sp|Q8GXJ4|GLR34_ARATH Glutamate receptor 3.4 OS=Arabidopsis thaliana GN=GLR3.4 PE=2 SV=2//0
Bra032485	203.364	1.19841	7.4068	0.00034473	0.0075888	sp|Q9C9H7|RLP12_ARATH Receptor-like protein 12 OS=Arabidopsis thaliana GN=RLP12 PE=2 SV=2//2.1829e-128
Bra032486	26.534	0	Inf	1.61e-07	9.32e-06	sp|Q9C9H7|RLP12_ARATH Receptor-like protein 12 OS=Arabidopsis thaliana GN=RLP12 PE=2 SV=2//4.79544e-14
Bra032490	72.323	5.73946	3.6555	0.0028975	0.041353	sp|Q9FYN7|P2C02_ORYSJ Probable protein phosphatase 2C 2 OS=Oryza sativa subsp. japonica GN=Os01g0295700 PE=2 SV=1//4.87573e-09
Bra032540	0	20.0605	#NAME?	0.0017439	0.027938	sp|Q84TF4|GRS13_ARATH Monothiol glutaredoxin-S13 OS=Arabidopsis thaliana GN=GRXS13 PE=2 SV=2//6.7675e-67
Bra032579	20.2685	80.7149	-1.9936	0.00041299	0.0087862	sp|F6QV99|ATAD1_BOVIN ATPase family AAA domain-containing protein 1 OS=Bos taurus GN=ATAD1 PE=2 SV=2//1.80206e-70
Bra032635	2.84224	373.926	-7.0396	2.35e-25	1.65e-22	sp|Q9LNI5|ETC1_ARATH MYB-like transcription factor ETC1 OS=Arabidopsis thaliana GN=ETC1 PE=2 SV=1//3.46413e-32
Bra032644	27.8131	112.299	-2.0135	8.63e-05	0.002405	sp|Q39196|PIP14_ARATH Probable aquaporin PIP1-4 OS=Arabidopsis thaliana GN=PIP1.4 PE=1 SV=1//0
Bra032670	309.159	8626.19	-4.8023	1.91e-14	3.15e-12	sp|F4HVY0|CER1_ARATH Protein ECERIFERUM 1 OS=Arabidopsis thaliana GN=CER1 PE=1 SV=1//0
Bra032717	148.159	34.8043	2.0898	8.29e-05	0.0023213	sp|Q9SB42|MDA1_ARATH Mediator-associated protein 1 OS=Arabidopsis thaliana GN=At4g25210 PE=1 SV=1//9.14876e-19
Bra032725	6.16055	40.6788	-2.7231	0.00022902	0.0054848	sp|Q0WNW4|MYOB3_ARATH Myosin-binding protein 3 OS=Arabidopsis thaliana GN=MYOB3 PE=1 SV=1//5.47522e-13
Bra032795	89.3444	26.6474	1.7454	0.00085435	0.015808	sp|P90648|MHCKB_DICDI Myosin heavy chain kinase B OS=Dictyostelium discoideum GN=mhkB PE=2 SV=1//7.11741e-12
Bra032871	1106.48	10.9503	6.6589	2.15e-18	6.32e-16	sp|O82368|Y2988_ARATH Uncharacterized protein At2g29880 OS=Arabidopsis thaliana GN=At2g29880 PE=2 SV=1//6.97824e-69
Bra032917	32.9034	1.02692	5.0018	6.69e-06	0.00026137	sp|Q9ZQI3|GDL40_ARATH GDSL esterase/lipase At2g27360 OS=Arabidopsis thaliana GN=At2g27360 PE=2 SV=1//0
Bra032938	36.987	7.28105	2.3448	0.0013825	0.023187	sp|P59468|LBD24_ARATH LOB domain-containing protein 24 OS=Arabidopsis thaliana GN=LBD24 PE=2 SV=1//5.50469e-63
Bra032942	780.006	49.1259	3.9889	6.05e-08	3.8e-06	sp|Q9LX66|HERK_ARATH Receptor-like protein kinase HERK 1 OS=Arabidopsis thaliana GN=HERK1 PE=1 SV=1//1.17124e-38
Bra032981	1541.43	388.113	1.9897	0.0022767	0.034321	sp|P37707|B2_DAUCA B2 protein OS=Daucus carota PE=2 SV=1//6.42843e-91
Bra033011	276.384	723.508	-1.3883	0.00097596	0.017565	sp|O23710|PSB7A_ARATH Proteasome subunit beta type-7-A OS=Arabidopsis thaliana GN=PBB1 PE=1 SV=2//0
Bra033018	754.546	293.865	1.3605	0.00083747	0.015627	sp|A5DK49|AIM32_PICGU Altered inheritance of mitochondria protein 32 OS=Meyerozyma guilliermondii (strain ATCC 6260 / CBS 566 / DSM 6381 / JCM 1539 / NBRC 10279 / NRRL Y-324) GN=AIM32 PE=3 SV=2//2.04694e-19
Bra033120	153.819	3.17115	5.6001	4.39e-07	2.28e-05	sp|Q9SZ74|CNIH5_ARATH Protein cornichon homolog 5 OS=Arabidopsis thaliana GN=At4g12090 PE=2 SV=2//2.86685e-71
Bra033128	191.648	1.40339	7.0934	3.15e-22	1.5e-19	sp|Q9JIH2|NUP50_MOUSE Nuclear pore complex protein Nup50 OS=Mus musculus GN=Nup50 PE=1 SV=3//1.25873e-06
Bra033237	143.145	48.4353	1.5633	0.0015343	0.025155	sp|Q9FHD7|Y5126_ARATH Probable serine/threonine-protein kinase At5g41260 OS=Arabidopsis thaliana GN=At5g41260 PE=1 SV=1//0
Bra033243	122.953	31.1349	1.9815	0.00024968	0.0058645	sp|Q8GXQ7|PUB56_ARATH U-box domain-containing protein 56 OS=Arabidopsis thaliana GN=PUB56 PE=2 SV=1//8.69476e-133
Bra033244	115.693	26.2365	2.1407	9.38e-05	0.0025791	sp|P0C6E7|PUB55_ARATH Putative U-box domain-containing protein 55 OS=Arabidopsis thaliana GN=PUB55 PE=3 SV=1//0
Bra033252	214.351	11.1958	4.2589	6.58e-05	0.0019103	sp|P92949|FRO2_ARATH Ferric reduction oxidase 2 OS=Arabidopsis thaliana GN=FRO2 PE=1 SV=2//0
Bra033274	96.8297	303.412	-1.6478	0.00034404	0.0075785	sp|Q1ECI2|ERF23_ARATH Ethylene-responsive transcription factor ERF023 OS=Arabidopsis thaliana GN=ERF023 PE=2 SV=1//1.04059e-90
Bra033280	1048.82	83.1345	3.6572	4.2e-10	3.87e-08	-//-
Bra033282	4345.51	1436.23	1.5972	0.00010445	0.0028306	sp|Q9MAM1|CIPK9_ARATH CBL-interacting serine/threonine-protein kinase 9 OS=Arabidopsis thaliana GN=CIPK9 PE=1 SV=2//0
Bra033350	10426.1	4679.63	1.1557	0.0033889	0.046522	sp|Q39644|LEA5_CITSI Late embryogenesis abundant protein Lea5 OS=Citrus sinensis GN=LEA5 PE=2 SV=1//6.60105e-17
Bra033373	121.56	33.567	1.8566	0.0017309	0.027813	sp|Q94A20|BI1L_ARATH BI1-like protein OS=Arabidopsis thaliana GN=At4g15470 PE=2 SV=1//1.11189e-78
Bra033403	0.296215	37.4281	-6.9813	2.05e-08	1.4e-06	sp|A0CDD4|CFA20_PARTE Cilia- and flagella-associated protein 20 OS=Paramecium tetraurelia GN=CFAP20 PE=3 SV=1//5.57624e-16
Bra033415	2062.5	4976.41	-1.2707	0.0034148	0.046752	sp|O48741|PORC_ARATH Protochlorophyllide reductase C, chloroplastic OS=Arabidopsis thaliana GN=PORC PE=1 SV=1//0
Bra033449	554.831	195.165	1.5074	0.00047546	0.0098792	sp|Q9FEB5|DSP4_ARATH Phosphoglucan phosphatase DSP4, chloroplastic OS=Arabidopsis thaliana GN=DSP4 PE=1 SV=1//0
Bra033463	13.4107	52.8179	-1.9776	0.0015676	0.025599	sp|Q8LGB6|ZED1_ARATH Non-functional pseudokinase ZED1 OS=Arabidopsis thaliana GN=ZED1 PE=1 SV=1//1.30601e-85
Bra033475	130.15	1.10913	6.8746	4.1e-19	1.35e-16	sp|Q1PE17|CDPKI_ARATH Calcium-dependent protein kinase 18 OS=Arabidopsis thaliana GN=CPK18 PE=2 SV=1//6.93739e-10
Bra033480	4884.07	900.505	2.4393	5.9e-07	2.96e-05	sp|Q9FPF0|DJ1A_ARATH Protein DJ-1 homolog A OS=Arabidopsis thaliana GN=DJ1A PE=1 SV=1//0
Bra033501	60.7369	8.56168	2.8266	1.46e-05	0.00052296	sp|O23419|GRXS4_ARATH Monothiol glutaredoxin-S4 OS=Arabidopsis thaliana GN=GRXS4 PE=3 SV=1//3.84044e-67
Bra033510	96.6097	244.253	-1.3381	0.0035292	0.04792	sp|A4QND5|NIP7_XENTR 60S ribosome subunit biogenesis protein NIP7 homolog OS=Xenopus tropicalis GN=nip7 PE=2 SV=1//1.03703e-76
Bra033514	335.723	58.1143	2.5303	5.66e-08	3.58e-06	-//-
Bra033526	453.652	1342.63	-1.5654	0.00014015	0.0036416	sp|Q9FI78|HST_ARATH Shikimate O-hydroxycinnamoyltransferase OS=Arabidopsis thaliana GN=HST PE=2 SV=1//0
Bra033674	18.2876	0.273981	6.0606	6.26e-05	0.0018405	-//-
Bra033714	80.0798	201.082	-1.3283	0.0037488	0.049914	sp|Q84JA6|CESA4_ARATH Cellulose synthase A catalytic subunit 4 [UDP-forming] OS=Arabidopsis thaliana GN=CESA4 PE=1 SV=1//0
Bra033716	1.27301	19.3727	-3.9277	0.00049059	0.01011	-//-
Bra033776	147.816	28.3279	2.3835	2.85e-06	0.00012138	sp|P49294|HEM12_ARATH Glutamyl-tRNA reductase 2, chloroplastic OS=Arabidopsis thaliana GN=HEMA2 PE=2 SV=2//0
Bra033779	21.1792	0	Inf	2.34e-06	0.00010234	-//-
Bra033782	104.418	1.38311	6.2383	1.16e-12	1.57e-10	sp|Q944G5|PTR44_ARATH Protein NRT1/ PTR FAMILY 2.10 OS=Arabidopsis thaliana GN=NPF2.10 PE=1 SV=3//0
Bra033788	26.8575	85.0044	-1.6622	0.0031178	0.043721	sp|Q9SN74|BH047_ARATH Transcription factor bHLH47 OS=Arabidopsis thaliana GN=BHLH47 PE=2 SV=1//4.28882e-66
Bra033815	0.296215	24.5694	-6.3741	2.85e-06	0.00012138	-//-
Bra033843	132.178	0.273981	8.9142	5.86e-09	4.43e-07	sp|Q922D4|PP6R3_MOUSE Serine/threonine-protein phosphatase 6 regulatory subunit 3 OS=Mus musculus GN=Ppp6r3 PE=1 SV=1//2.52083e-18
Bra033856	361.152	1604.54	-2.1515	7.12e-05	0.0020489	sp|Q9FVQ6|PILR1_ARATH Pinoresinol reductase 1 OS=Arabidopsis thaliana GN=PRR1 PE=1 SV=1//0
Bra033942	0	35.8607	#NAME?	1.97e-09	1.6e-07	sp|Q9ZSY2|DNJ15_ARATH Chaperone protein dnaJ 15 OS=Arabidopsis thaliana GN=ATJ15 PE=1 SV=1//0
Bra033946	34.2356	7.08203	2.2733	0.0033924	0.046522	-//-
Bra033950	25.7661	4.40304	2.5489	0.003173	0.044325	sp|Q5XVH0|BH109_ARATH Transcription factor bHLH109 OS=Arabidopsis thaliana GN=BHLH109 PE=2 SV=1//2.2477e-49
Bra033978	0.296215	37.4325	-6.9815	5.59e-09	4.26e-07	-//-
Bra033980	3.64359	66.5007	-4.1899	1.23e-06	5.74e-05	sp|Q9FXD8|PLY5_ARATH Probable pectate lyase 5 OS=Arabidopsis thaliana GN=At1g67750 PE=2 SV=2//0
Bra033985	491.44	55.2883	3.152	0.00016468	0.0041554	sp|Q9SBK8|THN_BRARP Thionin OS=Brassica rapa subsp. pekinensis GN=THI2 PE=2 SV=1//1.12044e-24
Bra034017	248.356	3.56789	6.1212	1.64e-22	8.31e-20	sp|O04251|Y4211_ARATH BRCT domain-containing protein At4g02110 OS=Arabidopsis thaliana GN=At4g02110 PE=3 SV=3//1.0572e-11
Bra034090	0	37.1048	#NAME?	0.00012945	0.0034047	-//-
Bra034092	11.9084	58.6053	-2.299	0.00032695	0.00728	sp|Q9SR71|TAF12_ARATH Transcription initiation factor TFIID subunit 12 OS=Arabidopsis thaliana GN=TAF12 PE=1 SV=1//2.33771e-67
Bra034105	41.2483	127.57	-1.6289	0.0014099	0.023543	-//-
Bra034149	123.023	616.299	-2.3247	1.3e-07	7.59e-06	sp|P46269|QCR8_SOLTU Cytochrome b-c1 complex subunit 8 OS=Solanum tuberosum PE=1 SV=2//5.32759e-38
Bra034157	728.708	60.4799	3.5908	2.72e-06	0.00011684	sp|P20144|WUN1_SOLTU Wound-induced protein 1 OS=Solanum tuberosum GN=WUN1 PE=2 SV=1//1.78619e-32
Bra034161	10.8329	0	Inf	0.0010366	0.018466	sp|Q9C9H7|RLP12_ARATH Receptor-like protein 12 OS=Arabidopsis thaliana GN=RLP12 PE=2 SV=2//6.93039e-161
Bra034162	105.054	0.630175	7.3812	6.66e-14	1.03e-11	sp|Q9SRL4|ENAS2_ARATH Cytosolic endo-beta-N-acetylglucosaminidase 2 OS=Arabidopsis thaliana GN=ENGASE2 PE=1 SV=1//1.46064e-06
Bra034164	339.327	2.7865	6.9281	7.84e-19	2.48e-16	sp|Q9C9H7|RLP12_ARATH Receptor-like protein 12 OS=Arabidopsis thaliana GN=RLP12 PE=2 SV=2//9.28365e-06
Bra034180	539.48	2312.59	-2.0999	4.3e-07	2.24e-05	sp|Q945B5|AOP2V_ARATH 2-oxoglutarate-dependent dioxygenase AOP2 OS=Arabidopsis thaliana GN=AOP2 PE=2 SV=1//2.77605e-165
Bra034201	301.253	34.8612	3.1113	1.66e-07	9.53e-06	sp|Q9ZQZ9|TI204_ARATH Protein TIC 20-IV, chloroplastic OS=Arabidopsis thaliana GN=TIC20-IV PE=2 SV=1//1.10318e-167
Bra034212	0.328828	16.6148	-5.659	0.00014485	0.0037468	sp|O64425|RMA1_ARATH E3 ubiquitin-protein ligase RMA1 OS=Arabidopsis thaliana GN=RMA1 PE=1 SV=1//5.02753e-123
Bra034241	191.939	63.1869	1.6029	0.00075389	0.014361	sp|Q9LRV2|PP256_ARATH Pentatricopeptide repeat-containing protein At3g26540 OS=Arabidopsis thaliana GN=PCMP-A5 PE=2 SV=1//0
Bra034344	0	18.9901	#NAME?	6.88e-06	0.0002674	sp|Q9M1J6|SSL9_ARATH Protein STRICTOSIDINE SYNTHASE-LIKE 9 OS=Arabidopsis thaliana GN=SSL9 PE=2 SV=1//0
Bra034346	3379.31	1354.18	1.3193	0.00067093	0.013129	sp|Q9XIN8|FB119_ARATH F-box protein At2g27310 OS=Arabidopsis thaliana GN=At2g27310 PE=2 SV=1//1.17346e-134
Bra034373	0	13.62	#NAME?	0.00015317	0.0039251	sp|Q9M4T3|HDT4_ARATH Histone deacetylase HDT4 OS=Arabidopsis thaliana GN=HDT4 PE=2 SV=1//9.11586e-35
Bra034423	33.2366	6.7117	2.308	0.0023908	0.035747	sp|Q8VXZ7|AGAL3_ARATH Alpha-galactosidase 3 OS=Arabidopsis thaliana GN=AGAL3 PE=1 SV=1//1.21822e-44
Bra034471	194.444	52.1769	1.8979	0.0012435	0.021283	-//-
Bra034504	826.811	14.6278	5.8208	5.07e-28	4.91e-25	sp|Q09052|ACCO1_BRAJU 1-aminocyclopropane-1-carboxylate oxidase OS=Brassica juncea GN=ACO PE=2 SV=1//0
Bra034525	104.339	0.712389	7.1944	2.34e-17	6.11e-15	-//-
Bra034531	44.8605	152.809	-1.7682	0.00022988	0.0055013	sp|Q9S7G7|MB3R1_ARATH Myb-related protein 3R-1 OS=Arabidopsis thaliana GN=MYB3R-1 PE=2 SV=1//0
Bra034561	3594.14	133.177	4.7542	8.26e-23	4.64e-20	sp|Q9SZB9|PER47_ARATH Peroxidase 47 OS=Arabidopsis thaliana GN=PER47 PE=2 SV=2//0
Bra034600	1080.65	6484.01	-2.585	4.62e-10	4.21e-08	sp|O49499|CAMT4_ARATH Caffeoyl-CoA O-methyltransferase 1 OS=Arabidopsis thaliana GN=CCOAOMT1 PE=1 SV=1//2.55254e-176
Bra034652	6.36506	1146.14	-7.4924	0.0015871	0.025892	-//-
Bra034700	28.6145	97.0854	-1.7625	0.0033907	0.046522	-//-
Bra034706	77.5541	325.781	-2.0706	6.52e-05	0.001901	sp|Q9LK62|AB7C_ARATH ABC transporter C family member 7 OS=Arabidopsis thaliana GN=ABCC7 PE=1 SV=1//0
Bra034725	981.15	244.099	2.007	1.25e-05	0.00045843	sp|Q9LTV3|SAU72_ARATH Auxin-responsive protein SAUR72 OS=Arabidopsis thaliana GN=SAUR72 PE=2 SV=1//9.78592e-58
Bra034737	76.4794	3.56789	4.4219	6.16e-10	5.45e-08	sp|Q9SAK5|APL_ARATH Myb family transcription factor APL OS=Arabidopsis thaliana GN=APL PE=2 SV=2//2.0087e-23
Bra034763	1248.21	470.155	1.4087	0.00049993	0.010243	sp|Q9LHH7|FOLD2_ARATH Bifunctional protein FolD 2 OS=Arabidopsis thaliana GN=FOLD2 PE=2 SV=1//0
Bra034764	142.291	419.424	-1.5596	0.00030703	0.0069196	sp|Q9LKZ3|RBR1_ARATH Retinoblastoma-related protein 1 OS=Arabidopsis thaliana GN=RBR1 PE=1 SV=1//0
Bra034896	238.498	61.2765	1.9606	1.73e-05	0.00060738	-//-
Bra034932	95.0823	0.630175	7.2373	0.00072434	0.013918	-//-
Bra034943	119.209	442.62	-1.8926	1.07e-05	0.00039863	sp|Q00624|ASOL_BRANA L-ascorbate oxidase homolog OS=Brassica napus GN=Bp10 PE=2 SV=1//0
Bra034946	123.755	0.650449	7.5718	3.09e-19	1.05e-16	-//-
Bra035004	10.1515	1736.71	-7.4185	1.79e-40	5.37e-37	sp|Q9LVW3|AXYLT_ARATH Anthocyanidin 3-O-glucoside 2&apos;&apos;&apos;-O-xylosyltransferase OS=Arabidopsis thaliana GN=A3G2XYLT PE=1 SV=1//2.39173e-13
Bra035007	517.739	1172.14	-1.1788	0.0033771	0.046429	-//-
Bra035024	1631.13	395.846	2.0429	0.0002308	0.0055118	sp|P27608|AROF_TOBAC Phospho-2-dehydro-3-deoxyheptonate aldolase 1, chloroplastic OS=Nicotiana tabacum GN=DHAPS-1 PE=2 SV=1//0
Bra035058	146.976	421.727	-1.5207	0.00026673	0.0061899	sp|O65355|GGH2_ARATH Gamma-glutamyl hydrolase 2 OS=Arabidopsis thaliana GN=GGH2 PE=1 SV=2//0
Bra035070	850.892	148.066	2.5227	0.0014783	0.024407	sp|Q39688|EP1G_DAUCA Epidermis-specific secreted glycoprotein EP1 OS=Daucus carota GN=EP1 PE=1 SV=1//7.08327e-123
Bra035074	1482.49	3699.18	-1.3192	0.00099257	0.017825	sp|O23654|VATA_ARATH V-type proton ATPase catalytic subunit A OS=Arabidopsis thaliana GN=VHA-A PE=1 SV=1//0
Bra035111	0	44.9889	#NAME?	0.00027217	0.0062941	sp|O64515|OCT2_ARATH Organic cation/carnitine transporter 2 OS=Arabidopsis thaliana GN=OCT2 PE=2 SV=1//0
Bra035126	146.007	55.8624	1.3861	0.0028342	0.040678	sp|O82500|Y4117_ARATH Putative disease resistance protein At4g11170 OS=Arabidopsis thaliana GN=At4g11170 PE=2 SV=1//1.15588e-147
Bra035169	152.103	14.2026	3.4208	5.87e-10	5.23e-08	sp|P29102|LEU3_BRANA 3-isopropylmalate dehydrogenase, chloroplastic OS=Brassica napus PE=2 SV=1//0
Bra035175	121.136	10.0045	3.5979	7.15e-10	6.23e-08	sp|Q28HE5|S38A6_XENTR Probable sodium-coupled neutral amino acid transporter 6 OS=Xenopus tropicalis GN=slc38a6 PE=2 SV=1//6.85444e-23
Bra035221	99.881	29.4931	1.7598	0.00073562	0.014086	sp|Q9LDQ3|CRK35_ARATH Putative cysteine-rich receptor-like protein kinase 35 OS=Arabidopsis thaliana GN=CRK35 PE=3 SV=3//0
Bra035363	5.38827	30.3252	-2.4926	0.0020124	0.03134	-//-
Bra035413	351.071	130.931	1.423	0.0015182	0.024965	sp|Q944S1|RH22_ARATH DEAD-box ATP-dependent RNA helicase 22 OS=Arabidopsis thaliana GN=RH22 PE=2 SV=1//0
Bra035477	4585.55	2102.58	1.1249	0.0034118	0.04673	sp|Q9LYT3|TT12_ARATH Protein TRANSPARENT TESTA 12 OS=Arabidopsis thaliana GN=TT12 PE=2 SV=1//4.19853e-103
Bra035518	0.351754	52.6535	-7.2258	2.93e-06	0.00012355	sp|Q9C551|RH5_ARATH DEAD-box ATP-dependent RNA helicase 5 OS=Arabidopsis thaliana GN=RH5 PE=1 SV=1//0
Bra035533	486.317	2266.98	-2.2208	6.45e-06	0.00025292	-//-
Bra035542	22.8613	1.3699	4.0608	0.00024632	0.0057897	-//-
Bra035544	1087.26	2758.79	-1.3433	0.00075934	0.014456	sp|Q9S702|AK3_ARATH Aspartokinase 3, chloroplastic OS=Arabidopsis thaliana GN=AK3 PE=1 SV=1//0
Bra035591	723.331	284.182	1.3478	0.0031593	0.044172	sp|Q8GYN5|RIN4_ARATH RPM1-interacting protein 4 OS=Arabidopsis thaliana GN=RIN4 PE=1 SV=1//2.30319e-06
Bra035646	69.4126	209.4	-1.593	0.00054599	0.011072	sp|P42158|KC1D_ARATH Casein kinase I isoform delta-like OS=Arabidopsis thaliana GN=At4g26100 PE=2 SV=2//0
Bra035664	155.789	22.1236	2.8159	6.09e-08	3.82e-06	sp|Q94B55|XB31_ARATH Putative E3 ubiquitin-protein ligase XBAT31 OS=Arabidopsis thaliana GN=XBAT31 PE=2 SV=1//0
Bra035707	153.948	2.38976	6.0094	9.95e-19	3.12e-16	sp|Q9C9H7|RLP12_ARATH Receptor-like protein 12 OS=Arabidopsis thaliana GN=RLP12 PE=2 SV=2//1.22151e-26
Bra035730	0	24.2952	#NAME?	3.88e-07	2.05e-05	sp|Q9LK48|BH077_ARATH Transcription factor bHLH77 OS=Arabidopsis thaliana GN=BHLH77 PE=1 SV=1//4.97118e-29
Bra035736	90.9046	2.49224	5.1888	1.36e-11	1.64e-09	-//-
Bra035778	434.362	1631.38	-1.9091	2.81e-06	0.00011998	-//-
Bra035798	27.7955	108.52	-1.965	0.00022835	0.0054727	-//-
Bra035812	1.68999	378.355	-7.8066	3.09e-31	3.77e-28	sp|Q9FI39|THAD_ARATH Cytochrome P450 705A5 OS=Arabidopsis thaliana GN=CYP705A5 PE=2 SV=1//0
Bra035816	272.487	1.00664	8.0805	9.86e-22	4.28e-19	-//-
Bra035817	103.846	21.8973	2.2456	0.00019507	0.0048081	-//-
Bra035883	2967.39	1328.01	1.1599	0.0025603	0.0377	-//-
Bra035911	298.32	42.7944	2.8014	1.37e-06	6.31e-05	sp|Q9FH50|APO3_ARATH APO protein 3, mitochondrial OS=Arabidopsis thaliana GN=APO3 PE=2 SV=1//0
Bra035986	20.064	0	Inf	4.93e-06	0.00019826	-//-
Bra035996	81.8552	6.35439	3.6872	1.57e-08	1.09e-06	sp|Q9SEI3|PS10A_ARATH 26S protease regulatory subunit 10B homolog A OS=Arabidopsis thaliana GN=RPT4A PE=1 SV=1//2.2926e-51
Bra035997	230.883	1511.69	-2.7109	0.00024138	0.0056932	sp|Q39131|LAML_ARATH Lamin-like protein OS=Arabidopsis thaliana GN=At5g15350 PE=1 SV=1//1.79343e-67
Bra036004	367.468	96.0494	1.9358	0.0012836	0.02186	sp|Q9FNC7|SUVR2_ARATH Histone-lysine N-methyltransferase SUVR2 OS=Arabidopsis thaliana GN=SUVR2 PE=2 SV=2//0
Bra036013	24.0293	0.650449	5.2072	2.71e-05	0.00089554	sp|Q9FFH3|IDD8_ARATH Zinc finger protein NUTCRACKER OS=Arabidopsis thaliana GN=NUC PE=2 SV=1//8.37738e-86
Bra036053	27.7612	4.79978	2.532	0.0021964	0.033432	sp|O64973|RPS5_ARATH Disease resistance protein RPS5 OS=Arabidopsis thaliana GN=RPS5 PE=1 SV=2//1.92257e-141
Bra036073	60.7546	285.664	-2.2333	1.48e-06	6.73e-05	-//-
Bra036091	22.7485	0	Inf	0.0034708	0.0474	-//-
Bra036095	194.356	1001.51	-2.3654	3.73e-05	0.0011701	sp|Q9SCR2|KRP2_ARATH Cyclin-dependent kinase inhibitor 2 OS=Arabidopsis thaliana GN=KRP2 PE=1 SV=1//4.2583e-23
Bra036121	92.0298	25.454	1.8542	0.0007942	0.014973	sp|Q75QI0|CFDP1_CHICK Craniofacial development protein 1 OS=Gallus gallus GN=CFDP1 PE=2 SV=1//8.57858e-06
Bra036127	341.695	134.548	1.3446	0.0015879	0.025893	-//-
Bra036137	255.59	89.3176	1.5168	0.0021171	0.032559	sp|Q1ZXH4|EMC6_DICDI ER membrane protein complex subunit 6 OS=Dictyostelium discoideum GN=emc6 PE=3 SV=1//9.3559e-11
Bra036145	46.0699	0	Inf	2.45e-11	2.85e-09	sp|O22264|MYB12_ARATH Transcription factor MYB12 OS=Arabidopsis thaliana GN=MYB12 PE=2 SV=1//9.25348e-68
Bra036160	6.54137	30.2538	-2.2095	0.0036762	0.049166	sp|Q9ZWT2|CYB5D_ARATH Cytochrome B5 isoform D OS=Arabidopsis thaliana GN=CYTB5-D PE=1 SV=1//4.88529e-66
Bra036191	20.1178	100.398	-2.3192	2.75e-05	0.00090266	-//-
Bra036195	1029.98	408.516	1.3341	0.0014626	0.024233	-//-
Bra036206	0.328828	87.7614	-8.0601	1.53e-16	3.42e-14	sp|Q9LQ54|DRL12_ARATH Probable disease resistance protein At1g59620 OS=Arabidopsis thaliana GN=At1g59620 PE=2 SV=3//0
Bra036208	11.2032	2031.92	-7.5028	2.84e-23	1.73e-20	sp|Q9LJB4|5MAT_ARATH Malonyl-CoA:anthocyanidin 5-O-glucoside-6&apos;&apos;-O-malonyltransferase OS=Arabidopsis thaliana GN=5MAT PE=1 SV=1//0
Bra036213	14.5497	0	Inf	9.47e-05	0.0025953	-//-
Bra036230	17.153	1.38311	3.6325	0.0017126	0.027601	-//-
Bra036244	200.456	57.3753	1.8048	0.0011352	0.019877	-//-
Bra036248	47.7424	175.415	-1.8774	0.00011202	0.0030086	sp|Q9ZQX8|NET1C_ARATH Protein NETWORKED 1C OS=Arabidopsis thaliana GN=NET1C PE=3 SV=1//0
Bra036254	106.291	20.0341	2.4075	1.22e-05	0.00045044	sp|O22765|TRPA1_ARATH Tryptophan synthase alpha chain OS=Arabidopsis thaliana GN=TRPA1 PE=1 SV=2//0
Bra036262	540.626	228.462	1.2427	0.0037485	0.049914	sp|O22775|XXT2_ARATH Xyloglucan 6-xylosyltransferase 2 OS=Arabidopsis thaliana GN=XXT2 PE=1 SV=1//0
Bra036265	328.652	1328.25	-2.0149	1.36e-06	6.29e-05	sp|F6QV99|ATAD1_BOVIN ATPase family AAA domain-containing protein 1 OS=Bos taurus GN=ATAD1 PE=2 SV=2//6.14743e-70
Bra036266	46.0867	353.981	-2.9413	3.41e-10	3.24e-08	sp|Q8LEA8|EID1_ARATH Phytochrome A-associated F-box protein OS=Arabidopsis thaliana GN=EID1 PE=1 SV=2//1.33626e-57
Bra036288	133.622	5.25847	4.6674	6.07e-14	9.43e-12	sp|Q8GUQ8|XDH1_ARATH Xanthine dehydrogenase 1 OS=Arabidopsis thaliana GN=XDH1 PE=1 SV=1//1.153e-18
Bra036301	0	9.27295	#NAME?	0.0024859	0.036901	sp|Q9SYJ4|RFS4_ARATH Probable galactinol--sucrose galactosyltransferase 4 OS=Arabidopsis thaliana GN=RFS4 PE=2 SV=3//0
Bra036309	246.229	88.7274	1.4725	0.0018847	0.029732	-//-
Bra036322	131.896	742.873	-2.4937	1.98e-08	1.35e-06	sp|Q9M122|GEML2_ARATH GEM-like protein 2 OS=Arabidopsis thaliana GN=At4g01600 PE=2 SV=1//4.27133e-125
Bra036344	1420.11	568.344	1.3212	0.0017397	0.027884	sp|Q9LTM0|C71BN_ARATH Cytochrome P450 71B23 OS=Arabidopsis thaliana GN=CYP71B23 PE=2 SV=1//0
Bra036417	222.119	1.5546	7.1586	2.92e-24	1.89e-21	sp|Q9FI14|TAO1_ARATH Disease resistance protein TAO1 OS=Arabidopsis thaliana GN=TAO1 PE=3 SV=1//4.23223e-06
Bra036420	62.955	0	Inf	3.94e-14	6.31e-12	-//-
Bra036427	90.3266	23.1883	1.9618	0.00033519	0.0074384	sp|Q8VZT0|NLAL1_ARATH Putative H/ACA ribonucleoprotein complex subunit 1-like protein 1 OS=Arabidopsis thaliana GN=At3g03920 PE=2 SV=1//5.08015e-61
Bra036463	136.993	35.6679	1.9414	0.00013279	0.0034789	sp|Q6NXD8|DEN5B_DANRE DENN domain-containing protein 5B OS=Danio rerio GN=dennd5b PE=2 SV=2//2.04008e-10
Bra036511	22.0837	177.581	-3.0074	1.02e-08	7.32e-07	sp|Q84WW2|6PGL5_ARATH Probable 6-phosphogluconolactonase 5, chloroplastic OS=Arabidopsis thaliana GN=EMB2024 PE=2 SV=1//1.6181e-155
Bra036543	2.01882	29.5113	-3.8697	2.18e-05	0.00074477	sp|Q3E958|SHN3_ARATH Ethylene-responsive transcription factor SHINE 3 OS=Arabidopsis thaliana GN=SHN3 PE=2 SV=1//2.29101e-104
Bra036622	1891.58	664.455	1.5093	0.00027486	0.0063384	-//-
[truncated: 476 more rows]
[truncated: 1 more columns]
